# Supplementary material for: Essential roles of autophagy in metabolic regulation in endosperm development during rice seed maturation
Source: Sci Rep. 2019 Dec 6;9:18544. doi: 10.1038/s41598-019-54361-1 (PMC6898296; doi:10.1038/s41598-019-54361-1)
Supplement: Supplementary file 2 — Table S1 [file 41598_2019_54361_MOESM2_ESM.xlsx]

## Sheet: Sheet1
Table S1. Composition of carbohydrate content in endosperm starch fractions separated gel-filtration chromatography.
	Fraction I apparent amylose content (%)	Fraction II long-chains of amylopectin (%)	Fraction III short-chains of amylopectin (%)	Fraction III/Fraction II
Wild type	13.5±0.4	23.6±0.5	63.0±0.9	2.7±0.1
Osatg7-1	12.3±0.3	22.5±0.3	65.3±0.3	2.9±0.1
Data are means ± SD; n = 3-4 independent samples.
