# Supplementary material for: Essential roles of autophagy in metabolic regulation in endosperm development during rice seed maturation
Source: Sci Rep. 2019 Dec 6;9:18544. doi: 10.1038/s41598-019-54361-1 (PMC6898296; doi:10.1038/s41598-019-54361-1)
Supplement: Supplementary file 3 — Table S2 [file 41598_2019_54361_MOESM3_ESM.xlsx]

## Sheet: all detected protein
Table S2. A list of differentially expressed proteins in mature grains between WT and the Osatg7-1 mutant.
# AAs, the number of amino acids; MW, the calculated molecular weight; pI, the calculated isoelectric point; ΣCoverage, the percentage of sequence coverage.
Accession	Protein description	Function	Osatg7-1/Wild type	# AAs	MW [kDa]	pI	ΣCoverage
Q69KH5	Pr1-like protein	translation	11.7955	180	18.1901	11.3706	8.33
Q9AYJ8	Uncharacterized protein	unknown	8.93426	625	69.0675	5.35107	1.6
Q5QNG8	Uncharacterized protein	unknown	7.28159	599	63.2485	11.3706	2.34
Q69PB8	Os09g0426000 protein	channel/transporter	6.93137	385	41.2033	7.75244	3.38
Q943E7	16.9 kDa class I HSP 3	HSP	5.90838	149	16.8937	7.41553	10.07
Q68Y48	Tubby-like F-box protein 9	membrane traffic	4.37734	372	41.4317	8.68994	1.34
Q84Q77	17.9 kDa class I HSP	HSP	4.19701	161	17.8991	6.06201	22.98
P27932	Alpha-amylase isozyme 3A	starch	3.69776	440	48.8363	7.28369	6.59
Q9ASB2	Uncharacterized protein	unknown	3.69149	52	5.80194	11.2534	42.31
Q94CU3	Uricase	redox	3.61971	307	34.4819	8.70459	11.73
Q84TB6	Actin-depolymerizing factor 3	cell skeleton	3.14776	150	16.1659	5.08447	18
Q42993	Chitinase 1	stress related	3.11125	323	33.7425	7.37158	3.1
Q6ERY7	Serine/threonine-specific receptor protein kinase-like	kinase/phosphatase	2.99897	682	75.4447	5.99854	1.61
Q6AT77	Polyprotein	nucleotide metabolism	2.93423	1672	187.874	9.12939	1.5
Q0D9C4	Catalase isozyme B	redox	2.89329	492	56.551	6.96143	8.54
Q53M85	Transposon protein	Transposon	2.75675	770	87.5916	8.80713	1.95
Q5JMX4	Os01g0752700 protein	ATP synthesis	2.70783	673	72.7497	7.02002	0.89
Q0IZW8	Os09g0544900 protein	unknown	2.64488	315	34.3707	7.97217	4.13
Q0DIB4	Os05g0402800 protein	unknown	2.59725	81	9.36094	8.29443	24.69
Q7XEQ3	40S ribosomal protein S17-4	ribosomal protein	2.58063	141	16.4187	10.1401	15.6
Q7XPI0	OSJNBb0004A17.9 protein	nucleotide metabolism	2.57982	1023	109.115	8.49951	2.54
Q6ZD35	Glycyl-tRNA synthetase	amino acid metabolism	2.52143	698	77.0256	6.32861	7.02
Q0IQK9	Non-specific lipid-transfer protein 1	lipid metabolism	2.51683	116	11.3378	9.33447	11.21
Q5JJI2	Os01g0921800 protein	unknown	2.49648	369	38.6146	8.92432	4.88
Q8H046	Callose synthase	cell wall	2.48026	2055	231.52	8.11865	0.97
Q8H684	OSEYA1	kinase/phosphatase	2.47583	299	34.1366	5.10986	3.68
Q7XTP1	OSJNBa0093O08.6 protein	unknown	2.44192	312	35.4069	7.63525	3.21
Q94LQ7	Gag-pol polyprotein	nucleotide metabolism	2.39679	1031	114.527	9.39307	0.97
Q0DYP4	Os02g0677800 protein	ribosomal protein	2.39105	85	10.3148	10.2866	8.24
Q0IUL9	Os11g0148700 protein	unknown	2.37825	997	110.899	7.89893	1.5
Q0IRT6	Os11g0598500 protein	cell signaling	2.37045	1290	147.776	6.13818	0.54
Q7XR12	OSJNBb0022F23.18 protein	stress related	2.36458	2391	261.584	7.15186	0.5
Q0JQF3	Os01g0165800 protein	unknown	2.35025	369	42.2019	7.23975	4.61
Q7F907	OSJNBb0042I07.6 protein	unknown	2.33724	257	29.9055	9.08545	4.28
Q7F2G3	Carbonic anhydrase	carbohydrate metabolism	2.32234	272	29.0988	8.14795	4.04
Q75HJ4	Germin-like protein 3-8	stress related	2.29757	225	23.1129	5.80811	6.67
Q8LMW5	Transposon-related TNP2 protein	Transposon	2.29058	961	110.47	7.89893	1.35
Q7G6A5	22 kDa kafirin cluster; Ty3-Gypsy type	nuclear protein	2.2581	1230	141.313	9.14404	0.81
Q10MK7	Os03g0305400 protein	stress related	2.24077	180	18.9225	5.23682	8.89
Q0JKD0	Glutamate synthase 1 [NADH]	amino acid metabolism	2.1723	2167	236.745	7.09326	0.78
Q0INH2	Os12g0454800 protein	kinase/phosphatase	2.1528	959	108.396	8.44092	2.09
Q69KF6	Uncharacterized protein	unknown	2.15025	93	10.7575	10.6528	13.98
Q6YWA6	Os09g0109600 protein	unknown	2.14935	75	7.84299	5.85889	22.67
Q7XUG1	Malate synthase	amino acid metabolism	2.13464	567	62.5998	7.13721	9.7
Q7X624	OSJNBb0070J16.8 protein	nucleotide metabolism	2.13407	1413	159.717	9.26123	1.06
C7IYZ8	Os02g0734666 protein	nucleotide metabolism	2.126	398	45.7668	7.82568	3.02
Q94LR9	3-ketoacyl-CoA thiolase 2	lipid metabolism	2.12432	461	47.9947	8.104	1.95
Q84P96	3-ketoacyl-CoA thiolase-like protein	lipid metabolism	2.12379	448	46.8	8.14795	5.36
Q7XTM9	OSJNBa0033G05.13 protein	nuclear protein	2.10198	1181	133.806	8.66064	0.93
Q6F2Y7	Chaperone protein ClpB1	protein folding	2.07251	912	100.834	6.25244	1.54
Q5VR12	Os01g0174300 protein	stress related	2.05293	311	33.8307	8.80713	2.57
Q653Y0	Phytocyanin protein	unknown	2.04613	279	27.3325	5.21143	3.23
Q5N835	Serine/threonine-protein kinase	kinase/phosphatase	2.02657	790	87.8163	7.00537	2.41
Q0IXR7	Os03g0167100 protein	ribosomal protein	2.02079	65	7.45912	11.1655	24.62
Q7FAS1	Peroxisomal (S)-2-hydroxy-acid oxidase GLO3	carbohydrate metabolism	2.00243	367	40.5073	9.05615	7.08
Q0J1Z3	Os09g0400500 protein	kinase/phosphatase	1.99288	648	67.7996	8.27979	2.78
Q7XM53	OSJNBb0018J12.6 protein	nuclear protein	1.99242	188	19.429	10.6089	9.04
Q7EZD2	Os08g0158500 protein	unknown	1.98301	377	41.9018	7.51807	3.71
Q6Z715	Endoglucanase 4	cell wall	1.97413	503	53.8654	5.92236	5.17
Q9ZWR5	Importin beta 1	nuclear protein	1.97181	868	95.5986	4.76709	1.73
Q07661	Nucleoside diphosphate kinase 1	nucleotide metabolism	1.95267	149	16.8506	6.80029	35.57
Q7X7H9	Shikimate kinase 3	kinase/phosphatase	1.95201	287	31.1913	9.27588	4.18
Q53PX6	Os11g0149200 protein	unknown	1.93695	146	15.846	5.04639	7.53
C7J5K7	Os08g0368000 protein	protein translocation	1.93282	184	21.112	5.70654	5.43
Q9SXP2	Formate dehydrogenase 1	Glyoxalase System	1.90599	376	41.3152	7.1665	12.5
Q8LQ68	Hexokinase-6	Glycolysis	1.90326	506	55.0864	6.34131	2.17
Q0DSJ5	Os03g0305000 protein	protein metabolism	1.88203	252	27.3579	7.10791	6.75
Q6YZI2	40S ribosomal protein S25	ribosomal protein	1.88122	108	12.0606	10.5649	12.04
Q7F190	Malic enzyme	TCA Cycle	1.88086	622	68.8993	6.44287	2.25
Q6ZCV7	HSP	protein folding	1.87421	785	88.2927	5.09717	8.03
Q53LT6	F-box domain containing protein	ubiquitin proteasome	1.87069	322	35.6382	7.94287	2.17
C7IYM0	Os02g0530850 protein	unknown	1.86286	1145	130.494	6.3667	0.79
P0C5C9	1-Cys peroxiredoxin A	redox	1.85681	220	24.0272	6.43018	41.36
Q0IMK1	Os12g0565100 protein	stress related	1.83284	832	93.6159	8.646	1.56
P17784	Fructose-bisphosphate aldolase cytoplasmic isozyme	Glycolysis	1.80031	358	38.8391	7.32764	42.46
Q7XSQ2	OSJNBa0084K11.14 protein	protein metabolism	1.79152	739	82.6388	6.02393	1.76
Q6Z9F9	Temperature stress-induced lipocalin	stress related	1.7903	179	20.5733	6.55127	3.35
Q5VS39	Os06g0126000 protein	unknown	1.7796	775	84.7816	8.66064	1.94
Q9LGQ6	taxadien-5-alpha-ol O-acetyltransferas	secondary metabolism	1.76897	419	46.1363	5.92236	2.39
Q0IRP9	Os11g0606900 protein	cell signaling	1.75133	1091	122.329	8.88037	0.82
Q6K853	40S ribosomal protein S30-like	ribosomal protein	1.74494	62	6.92689	12.0298	16.13
Q7XT06	OSJNBb0050O03.16 protein	amino acid metabolism	1.73735	345	36.4114	5.70654	2.32
Q6ZFX8	Growth regulator	HSP	1.73605	902	99.3093	5.40186	2.44
Q08479	Adenylate kinase A	ATP synthesis	1.7195	241	26.3889	8.27979	3.73
Q2QVB4	Aspartyl aminopeptidase	protein folding	1.71178	478	52.4105	6.91748	8.79
Q6Z6L4	Aminopeptidase M	protein metabolism	1.69633	878	98.391	5.19873	5.69
Q8H588	Ribosomal protein S18	ribosomal protein	1.6913	148	17.2813	10.7407	11.49
P0C5A4	OsLEA19	LEA protein	1.68415	200	20.5019	6.25244	47.5
Q53PP9	Retrotransposon protein	nuclear protein	1.68062	194	22.3998	9.61279	3.61
Q94JF2	OsLEA14	LEA protein	1.67404	215	22.1187	9.14404	4.19
Q0DKE7	Os05g0169400 protein	unknown	1.6684	536	56.7472	7.88428	2.24
Q2QXN5	60S ribosomal protein L26-1	ribosomal protein	1.66766	150	16.9203	11.0044	11.33
Q5JNL6	Os01g0739000 protein	protein translocation	1.6672	499	54.1938	6.3667	3.41
Q8S7U3	OsLEA16	LEA protein	1.66364	400	41.8353	8.38232	13.5
Q10CS8	Kinesin motor domain containing protein	cell skeleton	1.66096	1226	138.808	5.2876	0.98
Q5JPW2	OSJNBa0085C10.29 protein	unknown	1.64775	626	71.9647	6.20166	1.6
Q94I17	Uncharacterized protein	unknown	1.64727	615	67.2979	7.76709	2.44
Q6YVH4	Heterogeneous nuclearribonucleoprotein A2	nuclear protein	1.63757	374	39.3947	5.8208	4.01
Q7F0A0	Serine/threonine protein-like protein	kinase/phosphatase	1.62557	502	54.426	8.25049	2.39
Q7XKI6	OSJNBa0038O10.22 protein	unknown	1.60761	338	37.4849	7.43018	9.17
Q10QV1	Os03g0182400 protein	lipid metabolism	1.6061	783	89.5592	6.80029	3.83
Q53NE7	Eukaryotic aspartyl protease family protein	protein metabolism	1.60227	418	44.7325	8.92432	1.91
Q0JFL1	Os01g0974300 protein	unknown	1.59958	418	46.6296	5.78271	2.15
Q6ZIV9	ABC transporter	channel/transporter	1.59802	929	102.695	8.48486	2.05
Q6ZDY8	Succinate dehydrogenase [ubiquinone] flavoprotein subunit	ATP synthesis	1.59753	630	68.8101	7.07861	2.22
Q6YY64	60S ribosomal protein L6	ribosomal protein	1.58672	219	24.2432	10.1108	7.76
Q0IVN4	Os10g0562500 protein	kinase/phosphatase	1.58207	426	46.6477	9.0415	3.29
Q0DJC0	Os05g0302700 protein	channel/transporter	1.58028	380	40.951	9.74463	3.16
Q6YXZ7	Protein arginine N-methyltransferase 5	expression reguration	1.56896	649	72.6275	5.77002	4.16
Q53WK4	Nucleosome assembly protein	nuclear protein	1.56857	364	41.658	4.4624	9.34
Q69XN2	Yip1 interacting factor	cell skeleton	1.56506	264	29.3904	9.61279	3.41
Q8H8B0	Seed maturation protein	unknown	1.55537	276	27.1737	5.04639	18.48
Q8LQS5	Carboxymethylenebutenolidase-like protein	stress related	1.55403	281	30.3913	6.80029	2.85
Q7XLP6	OSJNBa0044M19.10 protein	unknown	1.55026	274	29.6035	8.1626	3.65
Q5TKF4	Nucleoside diphosphate kinase	nucleotide metabolism	1.54873	239	25.9214	8.74854	7.95
Q6K1W6	Os09g0258600 protein	ribosomal protein	1.54344	171	19.4833	10.3306	15.2
Q0DG78	Os05g0548900 protein	lipid metabolism	1.54334	208	23.6208	6.07471	4.81
Q75IN7	Os05g0507200 protein	ribosomal protein	1.54238	69	8.06445	10.1401	10.14
P29421	Alpha-amylase/subtilisin inhibitor	inhibitor	1.53576	200	21.404	8.36768	24
Q8HCR5	Uncharacterized protein	unknown	1.5354	197	22.2649	8.92432	8.12
Q0E4K1	Catalase isozyme A	Glyoxalase System	1.53476	492	56.6621	7.00537	10.16
Q0D4B2	CBL-interacting protein kinase 21	kinase/phosphatase	1.53251	525	59.0787	9.15869	1.14
Q6K2H7	Uncharacterized protein OSJNBa0013F08.37	unknown	1.53009	209	23.0448	5.77002	6.7
Q7XC37	Nucleoside diphosphate kinase	nucleotide metabolism	1.52296	151	16.7688	7.50342	38.41
Q6ZFE9	Uncharacterized protein OJ1111_H02.15	unknown	1.52291	166	17.537	8.04541	10.24
Q8W1L6	Peroxisomal fatty acid beta-oxidation multifunctional protein	lipid metabolism	1.52139	726	78.4103	8.98291	1.38
Q0JGY1	60S ribosomal protein L5-1	ribosomal protein	1.51424	304	34.7078	9.17334	6.25
Q851Y8	Elongation factor Tu	ribosomal protein	1.51277	453	48.3932	6.48096	5.52
Q6Z6M4	Isocitrate lyase	Glyoxalase System	1.51097	572	63.0115	7.2251	14.16
Q75M01	Os05g0157200 protein	stress related	1.5035	167	17.9924	5.37646	16.77
Q9SDG6	60S ribosomal protein L30	ribosomal protein	1.49783	111	12.3555	9.5835	9.91
Q7XHN3	Early nodulin 8-like protein	lipid metabolism	1.48926	202	22.2011	8.1626	12.87
Q10RP0	Cell division cycle protein 48	cell cycle	1.48331	809	89.6877	5.26221	2.1
Q6ZIA1	Os08g0530200 protein	ribosomal protein	1.4802	171	19.4713	10.3599	15.2
Q7XV86	Os04g0402100 protein	protein folding	1.47512	537	60.6917	4.83057	1.3
O82451	Glutathione S-transferase	redox	1.47248	215	23.9612	6.12549	6.98
Q6Z9P5	Os08g0290700 protein	amino acid metabolism	1.47177	375	41.2629	5.52881	2.4
Q9AUZ3	Adaptin ear-binding coat-associated protein 2	membrane traffic	1.46648	287	30.5052	6.43018	4.88
Q84UR8	Cold shock domain protein 2	expression reguration	1.46017	197	18.6823	6.75635	11.17
Q7XKB5	Pyruvate kinase	kinase/phosphatase	1.45907	511	55.1909	7.91357	1.76
Q53NL5	Xylanase inhibitor protein 2	cell wall	1.45511	290	31.6337	6.60986	40
P46466	26S proteasome regulatory subunit 4	ubiquitin proteasome	1.45214	448	49.556	6.21436	4.46
Q6Z0Z3	HGA1	unknown	1.44389	371	41.8454	9.08545	4.04
Q69PQ5	Uncharacterized protein	unknown	1.44336	180	18.9515	8.06006	10
Q5QLQ5	Glyoxalase II	amino acid metabolism	1.44189	305	33.1562	8.01611	5.25
Q75LL0	Stress-related protein	stress related	1.43895	182	18.9057	6.93213	20.88
A3AHG5	OsLEA17	LEA protein	1.4351	344	36.7692	6.82959	13.08
Q5ZCN2	Hexose transporter	channel/transporter	1.43122	513	53.5504	9.33447	3.12
Q0DT05	Os03g0277300 protein	HSP	1.42986	398	43.8431	4.97021	12.06
H2KWF1	Parkeol synthase	unknown	1.42865	759	86.0718	6.65381	2.37
Q6Z3T3	60S ribosomal protein L31	ribosomal protein	1.41726	122	13.8735	9.90576	6.56
Q9XJ54	Nuclear transport factor 2	nuclear protein	1.41247	122	13.3454	5.69385	6.56
Q654V4	Uncharacterized protein	protein metabolism	1.40843	770	85.8853	4.80518	2.73
Q69PQ8	Endoribonuclease E	nucleotide metabolism	1.40691	898	99.5204	5.8335	0.89
Q8L4F2	40S ribosomal protein S23	ribosomal protein	1.40175	142	15.6506	10.4331	4.23
Q8S3Q3	Apospory-associated protein C	cell wall	1.40156	344	37.926	5.23682	4.36
Q10FQ7	Glyoxalase family protein	Glyoxalase System	1.40013	141	15.1647	5.79541	13.48
P93407	Superoxide dismutase [Cu-Zn]	redox	1.39832	211	21.2879	6.25244	17.06
Q6K2Y3	Os02g0307000 protein	unknown	1.39647	1082	121.835	6.81494	0.83
Q0JBZ7	Os04g0501000 protein	ribosomal protein	1.39586	152	16.8996	10.2427	15.13
Q6YTX6	Uncharacterized protein OSJNBb0018L13.11	unknown	1.39368	270	27.4026	7.63525	8.52
Q6ASX7	Glycine-rich RNA binding protein	kinase/phosphatase	1.39198	162	15.8922	6.7417	14.81
Q10MS5	40S ribosomal protein S7	ribosomal protein	1.39032	192	22.169	9.78857	25
Q5KQL5	Ribosomal protein S19	ribosomal protein	1.3891	122	13.7992	9.94971	6.56
Q69QM0	Uncharacterized protein	unknown	1.38695	116	12.8494	9.14404	18.97
Q9FP64	Stress-inducible membrane pore protein	stress related	1.38307	263	27.9406	10.6821	13.31
Q6EUQ7	60S ribosomal protein L27a	ribosomal protein	1.38279	144	15.7856	11.1362	14.58
Q8H4M4	Allergenic protein	inhibitor	1.38225	160	17.2585	8.33838	10
Q84T54	Uncharacterized protein	unknown	1.377	418	46.9962	5.66846	2.39
Q653R6	Uncharacterized protein	unknown	1.3765	89	9.61814	11.4146	16.85
Q6K2P6	Os09g0327100 protein	membrane traffic	1.37345	216	24.0062	6.01123	6.02
Q7XVN6	OSJNBa0055C08.3 protein	redox	1.37234	368	39.6374	9.0708	4.89
Q0J8Z3	Os04g0679400 protein	amino acid metabolism	1.37189	180	19.4118	8.49951	7.78
Q8H3S1	Os08g0321000 protein	unknown	1.37125	415	43.6268	8.23584	9.64
Q0JAI2	Os04g0598200 protein	ribosomal protein	1.37029	166	17.7366	9.15869	26.51
Q0E474	Cyclin-T1-1	cell cycle	1.37017	446	50.7424	9.77393	2.69
Q6MWE2	B1358B12.15 protein	cell signaling	1.36943	287	30.7832	7.56201	16.72
Q65WW3	Os05g0474600 protein	redox	1.36896	318	35.5671	6.80029	3.77
Q2QS13	UDP-glucose 6-dehydrogenase	carbohydrate metabolism	1.36486	480	52.8852	6.12549	5.42
Q8S7U9	Pentatricopeptide repeat containing protein	nucleotide metabolism	1.3587	545	60.3033	8.48486	3.67
Q8H926	Uncharacterized protein	unknown	1.35746	103	10.6411	4.25928	11.65
Q67VB7	Ankyrin repeat protein-like	unknown	1.35598	475	51.7679	7.12256	2.53
Q8H5N9	Aquaporin PIP2-1	channel/transporter	1.3538	290	30.2658	8.42627	10.34
Q6Z6A7	Annexin	unknown	1.35057	314	35.5326	7.25439	6.37
Q6L5I5	Mitochondrial outer membrane protein porin 2	protein translocation	1.34629	280	29.5843	8.646	27.14
Q6KA29	OsLEA15	LEA protein	1.34386	471	47.2874	6.87354	23.99
Q0DK10	60S ribosomal protein L11	ribosomal protein	1.34028	182	20.8229	9.92041	9.89
Q9XIY6	Lanatoside 15'-O-acetylesterase	lipid metabolism	1.3393	379	40.9314	8.14795	2.37
Q0DIC9	Os05g0400400 protein	cytochrome	1.33785	62	7.0716	8.57275	12.9
Q5JKW5	Malic enzyme	carbohydrate metabolism	1.3298	585	64.2294	6.94678	10.09
Q84TA3	Os03g0819100 protein	protein metabolism	1.32431	611	67.7488	5.13525	1.15
Q0DJS1	Serine/threonine-protein kinase TOR	kinase/phosphatase	1.32404	2465	276.611	7.03467	0.57
Q652L6	Os09g0567300 protein	redox	1.32369	435	46.6441	5.70654	2.76
Q84ZH4	Receptor kinase Lecrk	kinase/phosphatase	1.31987	677	76.1066	6.84424	2.51
Q0JBE4	Os04g0538000 protein	unknown	1.31912	574	64.4154	6.91748	1.39
Q8S822	Uncharacterized protein	unknown	1.31774	567	61.0567	5.5415	2.29
Q0DCE5	Os06g0340600 protein	lipid metabolism	1.31742	172	19.5038	5.0083	5.81
Q8H8T0	UDP-arabinopyranose mutase 1	cell wall	1.31741	364	41.3216	6.18896	7.42
Q10MW8	Ran-binding protein	membrane traffic	1.31671	209	23.4145	4.79248	10.05
Q0DT04	Os03g0277500 protein	unknown	1.31647	139	14.9915	5.85889	29.5
Q84R74	Endo-1,4-beta-xylanase	cell wall	1.31583	756	81.504	5.56689	1.72
Q94GG9	Cytosolic tRNA-Ala synthetase	amino acid metabolism	1.31511	351	39.2182	5.97314	3.42
Q10Q16	Os03g0213300 protein	unknown	1.3136	1529	167.54	7.1665	1.11
Q9MAX6	Coatomer subunit epsilon-1	membrane traffic	1.31329	287	31.5611	5.46533	4.88
Q7XJB4	60S ribosomal protein L13	ribosomal protein	1.31079	208	23.9991	10.9165	10.58
Q0IMS5	Nucleoside diphosphate kinase 1	nucleotide metabolism	1.30939	220	23.4553	9.45166	17.27
Q5N725	Fructose-bisphosphate aldolase	Glycolysis	1.30848	358	38.7992	8.1626	48.04
Q7XN10	OSJNBa0008M17.5 protein	unknown	1.30761	1831	207.427	4.729	0.98
Q850Z4	Expressed protein	nuclear protein	1.30702	659	73.2806	9.49561	0.91
Q8H903	60 kDa chaperonin	protein folding	1.30506	574	60.812	5.87158	18.82
P40393	Ras-related protein RIC2	cell signaling	1.30269	217	23.9081	5.73193	5.99
Q6H7M1	Os02g0196800 protein	amino acid metabolism	1.29955	429	47.0746	5.93506	3.5
Q10MP7	Os03g0300400 protein	hormone	1.2994	160	17.1627	6.27783	5
Q0J8A4	Glyceraldehyde-3-phosphate dehydrogenase 1	TCA Cycle	1.29866	337	36.3898	7.10791	38.28
Q2R1S3	Os11g0595000 protein	unknown	1.29866	126	14.3846	9.11475	11.9
Q0ILM6	Os12g0637200 protein	kinase/phosphatase	1.29768	282	32.7288	6.90283	4.96
Q6ZFF1	Os08g0482700 protein	unknown	1.2947	181	17.3665	7.29834	8.84
Q5NBG8	La related protein-like	unknown	1.29285	924	102.298	7.53271	1.84
Q75KH3	Glucose and ribitol dehydrogenase	carbohydrate metabolism	1.29198	300	32.2472	6.04932	16.33
Q10MW3	Pyruvate decarboxylase isozyme 2	Glycolysis	1.28722	605	64.6774	5.80811	11.24
Q0DUY5	Os03g0160900 protein	unknown	1.28704	217	24.327	5.49072	5.99
Q7XKX6	OSJNBa0036B17.8 protein	protein metabolism	1.28338	503	56.8436	8.90967	2.98
Q9FW70	Kinesin-like protein	cell skeleton	1.28316	859	95.6064	5.68115	2.21
Q6I614	Dynamin	cell skeleton	1.28064	540	60.6507	7.40088	1.67
Q8S5D7	Gag-pol polyprotein	nucleotide metabolism	1.27866	1627	183.944	7.85498	0.55
Q0JL44	SGT1	stress related	1.27643	367	40.9125	5.05908	4.09
Q75KZ3	Os05g0486700 protein	ribosomal protein	1.27393	161	18.3262	10.7847	14.91
Q93W07	Vacuolar ATPase B subunit	ATPase	1.27372	488	54.0246	5.18604	1.64
Q7XUL3	Pectinesterase	cell wall	1.27185	344	37.8654	8.11865	4.94
Q6ZL61	Os07g0182100 protein	amino acid metabolism	1.27167	329	33.894	6.60986	4.56
Q69X47	Os06g0600100 protein	protein metabolism	1.27069	423	46.7915	8.98291	4.49
Q9SDD6	Peroxiredoxin-2F	redox	1.26944	198	20.8607	7.98682	7.58
Q6L5E2	Uncharacterized protein OJ1651_G11.3	unknown	1.26862	634	68.0671	7.1958	2.52
Q75HJ3	Os03g0804800 protein	protein folding	1.2672	546	58.7463	5.42725	16.48
Q8SBB4	Cytosine-specific methyltransferase	nucleotide metabolism	1.26685	719	80.928	5.59229	2.36
Q0J0Z5	Os09g0474300 protein	protein folding	1.26535	654	74.7586	8.86572	16.21
Q6Z6G8	S-adenosylmethionine:2-demethylmenaquinone methyltransferase	amino acid metabolism	1.25517	168	17.7754	6.53662	4.17
Q0IVW3	Os10g0550100 protein	unknown	1.25442	663	73.581	7.59131	1.51
Q6K270	Nodulation receptor kinase-like protein	kinase/phosphatase	1.25416	526	59.0313	7.31299	1.9
Q5W6A3	Prolamin	storage protein	1.25266	150	16.8678	8.71924	52.67
Q6YY17	Os02g0586400 protein	membrane traffic	1.25174	210	23.0024	7.41553	6.67
Q53NR8	Protein transport protein SEC23	membrane traffic	1.24677	793	86.6267	6.01123	2.14
Q7XC31	60S ribosomal protein L27	ribosomal protein	1.24633	136	15.4617	10.5503	17.65
Q0D9G9	Os06g0716700 protein	protein folding	1.24591	810	92.7612	4.98291	4.2
Q9FRX7	Aldehyde dehydrogenase ALDH2b	carbohydrate metabolism	1.2456	549	59.2696	6.80029	6.38
Q945W2	Glutathione S-transferase GSTU6	redox	1.24547	243	26.4747	5.94775	6.17
B9F3B6	Succinate-semialdehyde dehydrogenase	amino acid metabolism	1.24493	527	56.058	8.104	3.42
Q6YU24	Monooxygenase	redox	1.24388	289	31.319	8.67529	7.96
Q6YV23	Os02g0708100 protein	amino acid metabolism	1.24287	410	44.1915	7.7085	4.39
Q7XRY9	OSJNBb0015C06.7 protein	nuclear protein	1.2428	977	111.036	9.0415	0.82
Q6YV38	Uncharacterized protein OSJNBb0060O16.3	unknown	1.23789	152	16.7036	10.8286	11.18
Q6EU14	Protein argonaute 1A	unknown	1.23614	1082	120.373	9.39307	1.2
Q6Z3N3	Villin	cell skeleton	1.23595	911	102.594	5.78271	1.65
Q655T1	Phosphoglycerate kinase	Glycolysis	1.23525	401	42.2525	6.60986	42.14
Q5ZCD5	Os01g0156300 protein	unknown	1.22815	190	20.2893	5.17334	5.26
Q5Z854	26S proteasome regulatory subunit S2	ubiquitin proteasome	1.22789	822	90.0624	5.40186	1.46
B7E905	Os09g0501100 protein	ribosomal protein	1.22463	133	15.7206	10.5796	21.05
Q6ZJR7	Os08g0155000 protein	unknown	1.22133	249	28.9344	10.0962	4.42
Q7GD79	GTP-binding nuclear protein Ran-2	nuclear protein	1.22103	221	25.0227	7.12256	9.5
Q7XPI5	Os04g0671700 protein	unknown	1.21918	387	41.3025	5.5415	6.98
Q67WC0	Receptor protein kinase PERK1-like	kinase/phosphatase	1.21708	392	42.5132	6.34131	4.85
Q0DFU5	Os05g0569500 protein	unknown	1.21605	238	26.3971	5.96045	6.3
Q2QLR2	Glycine-rich RNA-binding protein GRP1A	expression reguration	1.21422	162	16.0734	6.7417	24.69
Q0D8Z6	Fusarium resistance protein I2C-5-like	cell signaling	1.21264	455	52.4479	6.87354	2.42
Q7XUA8	IAA-amino acid hydrolase ILR1-like 5	hormone	1.21199	426	46.3909	6.18896	5.4
Q6ZL16	Os07g0573800 protein	unknown	1.21149	342	36.895	8.646	13.45
Q0DE61	Os06g0174800 protein	unknown	1.21112	873	97.2456	8.19189	0.92
Q6F361	Malate dehydrogenase	TCA Cycle	1.20573	340	35.4137	8.104	15.59
P42863	Glucose-6-phosphate isomerase	Glycolysis	1.20564	567	62.3291	6.93213	7.58
Q75K80	Nascent polypeptide associated complex alpha chain	amino acid metabolism	1.20526	128	13.7301	4.98291	44.53
P55142	Glutaredoxin-C6	redox	1.20494	112	11.7671	6.03662	23.21
Q84Z60	Os08g0516000 protein	unknown	1.20449	790	85.6336	4.77979	1.9
Q8LN60	Os03g0705300 protein	lipid metabolism	1.202	731	80.973	8.32373	2.87
Q7XTY1	OSJNBa0019K04.16 protein	unknown	1.20135	431	44.5078	6.65381	6.26
Q42971	Enolase	Glycolysis	1.19858	446	47.9424	5.56689	43.05
Q8LLZ1	Retroelement	nuclear protein	1.19065	261	28.8019	5.13525	6.13
Q0DMT9	Os03g0793900 protein	unknown	1.19003	182	18.2983	7.89893	10.99
Q65XV6	Os05g0111200 protein	channel/transporter	1.18925	146	15.6059	8.60205	53.42
Q7FAH7	OSJNBa0073L13.2 protein	nucleotide metabolism	1.18863	943	105.441	8.36768	1.17
Q94JK5	Os01g0148500 protein	unknown	1.1842	399	44.3395	6.07471	4.01
Q7XUC9	Histone H4	nuclear protein	1.18303	103	11.4024	11.4731	21.36
Q0IQF7	40S ribosomal protein S16	ribosomal protein	1.17717	149	16.8082	10.5649	16.78
Q9FUE3	Glutathione S-transferase GSTU6	redox	1.17162	233	25.316	5.99854	21.89
Q2R8Z5	Alcohol dehydrogenase 1	carbohydrate metabolism	1.16817	379	40.9576	6.65381	9.23
P25776	Oryzain alpha chain	protein metabolism	1.16811	458	50.0989	5.2749	1.31
Q8H2J8	40S ribosomal protein S12	ribosomal protein	1.16708	138	14.7695	5.51611	12.32
Q2QWT4	3'(2'),5'-bisphosphate nucleotidase	nucleotide metabolism	1.1667	358	37.457	4.7417	6.15
Q6KA61	Os02g0285800 protein	unknown	1.16519	669	73.465	7.38623	2.54
C7J4B5	Os06g0523800 protein	nuclear protein	1.16421	699	80.599	8.42627	1.29
Q5Z790	4-methyl-5(B-hydroxyethyl)-thiazol monophosphate biosynthesis enzyme	protein metabolism	1.16373	394	41.6666	5.65576	4.57
Q6Z1D6	Starch synthase DULL1	starch	1.16275	1790	200.987	5.09717	1.06
Q5ZB27	Uncharacterized protein	unknown	1.16197	356	38.934	11.063	3.09
Q2QNF3	60S ribosomal protein L2	ribosomal protein	1.16171	261	28.2319	10.9897	16.09
Q0IYT8	Os10g0162400 protein	unknown	1.16072	904	101.499	6.41748	1.99
Q0JQL7	Histone H2B	nuclear protein	1.16037	41	4.39245	10.1694	21.95
Q5VRX8	tRNA-glutamine synthetase	amino acid metabolism	1.15942	796	89.8471	6.55127	1.26
Q6ZG90	Os02g0131300 protein	ATP synthesis	1.15674	240	27.3226	6.93213	7.5
Q69TX8	Transmembrane protein Tmp21	membrane traffic	1.15403	209	22.8599	6.63916	12.44
Q6Z730	Eukaryotic translation initiation factor 3 subunit J	ribosomal protein	1.15181	231	25.7738	4.89404	6.49
Q5KSL5	N-acetyl glutamate kinase 2	kinase/phosphatase	1.15158	291	30.05	6.53662	7.56
Q0JKK9	60S ribosomal protein L18a	ribosomal protein	1.14994	178	21.3723	10.5503	22.47
Q67UF5	Protein disulfide isomerase-like 2-3	protein folding	1.14843	441	47.3043	5.57959	13.38
Q10H77	Os03g0598700 protein	ubiquitin proteasome	1.14832	213	23.803	6.27783	5.63
Q84M35	40S ribosomal protein S2	ribosomal protein	1.14623	274	29.957	10.228	12.41
Q6H734	Os02g0198600 protein	unknown	1.14492	415	45.6184	5.14795	4.58
Q9LST8	Proteasome subunit beta type	ubiquitin proteasome	1.14431	272	28.9786	6.93213	6.25
Q2R223	Embryo-specific protein	unknown	1.14294	392	47.354	6.50732	11.48
Q6ZLP8	40S ribosomal protein S12	ribosomal protein	1.14234	138	14.7895	5.51611	12.32
P35684	60S ribosomal protein L3	ribosomal protein	1.14013	389	44.4357	10.0815	20.57
Q10MT8	Gamma interferon inducible lysosomal thiol reductase	redox	1.14003	265	29.1236	5.61768	2.64
Q2QQ05	NB-ARC domain containing protein	cell signaling	1.13495	1271	144.771	6.72705	1.02
Q6H7T1	Os02g0162500 protein	ribosomal protein	1.13438	150	16.3527	10.4478	6.67
Q69QX2	Os08g0296900 protein	unknown	1.13376	774	87.4525	6.27783	1.42
Q6KAJ2	Aspartate aminotransferase	amino acid metabolism	1.13233	458	50.3186	8.08936	9.17
Q75HZ0	OsLEA14-A	LEA protein	1.13105	151	16.5354	5.2876	7.28
Q84ZL7	Pectinesterase	redox	1.13033	600	66.1871	6.81494	2.67
Q84QT9	Os08g0345700 protein	carbohydrate metabolism	1.12756	617	67.1114	7.15186	4.86
Q6ZLB8	60S ribosomal protein L4/L1	ribosomal protein	1.12749	405	44.7112	10.5356	28.4
Q7XDC8	Malate dehydrogenase	TCA Cycle	1.12724	332	35.5461	6.0874	24.1
Q6ZH98	Peptidyl-prolyl cis-trans isomerase	protein folding	1.12699	172	18.3491	8.33838	25.58
Q8LM91	Uncharacterized protein	unknown	1.12648	153	17.1198	6.41748	3.27
Q6K5G8	Glyceraldehyde-3-phosphate dehydrogenase 3	TCA Cycle	1.12619	337	36.5449	7.88428	53.12
Q7XVF0	OSJNBa0083D01.8 protein	expression reguration	1.12578	1161	134.249	8.41162	0.69
Q5WMY3	60S ribosomal protein L18	ribosomal protein	1.12392	188	21.2978	11.3999	19.68
Q10RZ3	60S ribosomal protein L21	ribosomal protein	1.12324	164	18.6871	10.4038	10.98
P46520	Embryonic abundant protein 1	cell signaling	1.12167	95	10.1589	5.60498	12.63
Q7XSF3	OSJNBb0066J23.7 protein	lipid metabolism	1.12055	141	15.7384	7.44482	4.96
Q5QL84	Ribosomal protein	ribosomal protein	1.11996	133	15.0904	10.1401	19.55
Q7EZR6	Os08g0130600 protein	unknown	1.11962	641	71.2523	6.43018	3.12
P30298	Sucrose synthase 2	carbohydrate metabolism	1.11941	808	92.071	6.39209	31.19
Q338N8	Alanine aminotransferase	amino acid metabolism	1.11858	483	52.5599	6.65381	40.37
Q8LJU5	40S ribosomal protein S7	ribosomal protein	1.11842	192	22.293	9.75928	16.15
Q7XS37	OSJNBa0058K23.7 protein	cell signaling	1.11817	1174	123.582	6.37939	0.94
Q69M63	Ankyrin-like protein	unknown	1.11676	462	50.321	9.01221	3.03
P07728	Glutelin type-A 1	storage protein	1.11641	499	56.2123	8.86572	55.31
Q93WY5	Glutathione S-transferase	redox	1.11628	223	25.17	5.70654	6.28
Q8S0E1	Os01g0898500 protein	lipid metabolism	1.11608	411	45.5476	8.104	17.27
Q9AQZ5	70 kDa HSP	HSP	1.11562	845	93.0489	5.2749	5.56
Q6YZH8	Dihydroxy-acid dehydratase	amino acid metabolism	1.11558	594	63.6094	7.41553	3.7
Q0ISI9	Os11g0514000 protein	unknown	1.11364	1757	196.986	8.35303	0.46
Q53P05	Retrotransposon protein	nuclear protein	1.11276	1126	126.891	7.69385	1.6
P41095	60S acidic ribosomal protein P0	ribosomal protein	1.11189	319	34.3561	5.49072	21.94
Q43008	Superoxide dismutase [Mn]	redox	1.10996	231	24.9819	7.02002	16.02
C7J5A1	Os07g0150400 protein	nuclear protein	1.10851	821	88.4992	6.23975	1.95
Q7XLG5	OSJNBa0039C07.11 protein	amino acid metabolism	1.10781	673	74.692	6.17627	6.39
Q8GVK5	13 kDa prolamin	storage protein	1.10632	151	16.9909	8.71924	29.14
Q67VZ0	Os06g0221300 protein	unknown	1.10545	171	18.1077	6.65381	32.75
Q5QNE8	4-methyl-5(B-hydroxyethyl)-thiazol monophosphate biosynthesis enzyme	protein metabolism	1.1049	426	45.0747	6.30322	3.52
Q9ASP4	Dihydrolipoyl dehydrogenase	TCA Cycle	1.1034	503	52.6097	7.53271	2.98
Q69XJ9	Os06g0602600 protein	unknown	1.10237	132	14.5976	5.60498	8.33
P48494	Triosephosphate isomerase	TCA Cycle	1.10002	253	27.046	5.49072	23.72
Q75KR1	Pyruvate, phosphate dikinase 2	Glycolysis	1.09819	887	96.4909	5.60498	16.69
O80414	Mitochondrial phosphate transporter	channel/transporter	1.09812	368	38.9341	9.27588	5.16
Q5N9Q0	Uncharacterized protein	unknown	1.09419	75	8.44362	9.78857	10.67
Q8H916	Uncharacterized protein	unknown	1.09365	317	35.3799	5.87158	12.62
Q10EK7	Oleosin 18 kDa	lipid metabolism	1.0926	172	17.2112	10.0962	41.28
Q6ZHC3	Os02g0686400 protein	amino acid metabolism	1.09177	549	60.8241	6.31592	6.19
Q6K5R6	Ribosomal protein S15	ribosomal protein	1.09078	130	14.8089	9.93506	44.62
Q2QLY4	5-methyltetrahydropteroyltriglutamate-homocysteine methyltransferase	amino acid metabolism	1.08987	766	84.6124	6.30322	6.66
Q0J5V5	Aminopeptidase M1-B	protein metabolism	1.08974	875	97.842	5.38916	1.83
Q7FAT6	T-complex protein 1 subunit alpha	protein folding	1.08941	545	59.1952	6.21436	2.02
Q5VRL6	Myb-binding protein	kinase/phosphatase	1.08911	484	54.8869	9.42236	2.27
Q10G26	Cell division protein ftsZ	cell cycle	1.08649	452	47.2122	6.62451	3.1
Q2R480	6-phosphogluconate dehydrogenase	Glycolysis	1.08444	508	54.2659	6.46826	3.94
Q94GF1	Anthranilate synthase alpha 1 subunit	amino acid metabolism	1.08332	577	63.8256	7.1958	3.12
Q6ZH52	Os02g0770500 protein	expression reguration	1.08222	637	66.9192	5.10986	2.35
Q7XTE8	14-3-3-like protein GF14-B	kinase/phosphatase	1.08168	262	29.845	4.80518	50.76
Q654F0	Uncharacterized protein	unknown	1.08138	101	11.6043	11.7368	13.86
Q6K6K7	Ubiquitin-like modifier-activating enzyme 5	ubiquitin proteasome	1.0811	421	45.5946	4.75439	2.38
Q9AV77	60S ribosomal protein L17	ribosomal protein	1.0784	140	15.021	10.3892	12.86
Q0IM71	Os12g0593000 protein	cell signaling	1.07839	686	76.8177	5.32568	1.46
Q8H8S1	Ribosomal protein L15	ribosomal protein	1.07816	204	24.3183	11.5317	3.43
Q01882	Seed allergenic protein RAG2	inhibitor	1.07743	166	17.8527	7.84033	6.02
Q7EYT5	Uncharacterized protein	unknown	1.07602	465	51.3547	8.26514	4.73
Q69QZ0	Protein phosphatase 2C 27	kinase/phosphatase	1.07555	354	39.2493	5.021	10.17
P35685	60S ribosomal protein L7a	ribosomal protein	1.07546	258	29.2855	10.3452	14.73
Q9FWI3	Hsr201 hypersensitivity-related protein	stress related	1.07543	535	58.6407	7.12256	2.24
Q8H559	Os07g0159800 protein	lipid metabolism	1.07343	152	16.1862	5.50342	7.24
Q0J4T9	Os08g0490600 protein	membrane traffic	1.07159	181	18.9067	8.08936	3.87
Q6Z1J6	GTP-binding protein	ribosomal protein	1.07102	394	44.3049	6.75635	5.33
Q0DZF7	Os02g0622300 protein	unknown	1.07054	41	4.57236	8.55811	29.27
Q5Z6S1	Uncharacterized protein	unknown	1.06898	229	23.6274	12.3374	5.68
Q5SMW2	Uncharacterized protein	kinase/phosphatase	1.06865	1026	108.605	6.20166	1.56
Q07078	HSP 81-3	HSP	1.06814	699	80.1337	5.05908	20.89
Q6ZJS7	Elongation factor Ts	ribosomal protein	1.06565	366	39.9886	8.36768	4.37
Q69NG5	6-phosphogluconolactonase 4	carbohydrate metabolism	1.06465	324	34.4748	8.45557	7.1
Q7XVM2	OSJNBa0072K14.5 protein	TCA Cycle	1.0641	440	48.2532	8.63135	3.41
Q7X7E6	Os07g0216600 protein	inhibitor	1.06244	158	16.3949	7.50342	5.7
P07730	Glutelin type-A 2	storage protein	1.06165	499	56.2712	8.66064	46.69
Q7XD67	DNA ligase	nucleotide metabolism	1.06131	810	89.1215	8.96826	1.48
Q851V9	Cytochrome P450	cytochrome	1.06102	315	34.7968	8.38232	4.13
Q65XR7	Os05g0171300 protein	channel/transporter	1.05641	415	43.9999	9.21729	3.13
Q53M51	Tubulin alpha-3 chain	cell skeleton	1.05588	346	38.296	5.021	17.34
Q6Z1R9	Os08g0230200 protein	unknown	1.05447	482	51.6632	9.17334	3.11
Q5W6W7	Os05g0317200 protein	lipid metabolism	1.05436	726	79.828	7.91357	3.99
Q69NF8	Os09g0529900 protein	unknown	1.05411	348	36.8019	5.51611	5.17
Q10NX2	Os03g0255500 protein	carbohydrate metabolism	1.0541	663	73.1579	7.23975	2.26
Q0DUY3	Os03g0161100 protein	unknown	1.05215	2753	314.271	5.03369	0.36
P46465	26S proteasome regulatory subunit 6A	ubiquitin proteasome	1.05017	429	47.7676	5.07178	4.66
Q8S741	Uncharacterized protein	unknown	1.04986	505	55.6271	10.1401	3.17
A1YQF0	Os05g0331550 protein	storage protein	1.04981	153	17.3021	9.30518	18.95
Q5Z7F8	Acid phosphatase 1	kinase/phosphatase	1.0488	264	28.2373	4.98291	10.23
C7J1K9	Os04g0176900 protein	kinase/phosphatase	1.04812	812	90.8393	6.87354	2.96
Q10LX5	Os03g0331600 protein	unknown	1.04549	145	16.4117	9.53955	9.66
Q0DJ45	Prolamin PPROL 14E	storage protein	1.04491	150	16.8588	8.71924	52.67
Q651J1	Serine/threonine-protein kinase	kinase/phosphatase	1.04369	825	89.6631	6.40479	1.7
Q8RV12	Os01g0939500 protein	ribosomal protein	1.04362	436	49.0389	5.42725	2.29
Q65XA0	Dehydroascorbate reductase	redox	1.04342	213	23.5552	6.21436	23.94
Q2QS11	Bifunctional aminoacyl-tRNA synthetase	amino acid metabolism	1.04297	510	57.9133	7.04932	15.49
Q0E2Q7	Os02g0220500 protein	protein metabolism	1.04264	414	46.8999	6.72705	17.15
Q6ZC70	Os08g0109200 protein	redox	1.04248	422	44.872	8.32373	3.79
C7J1S6	Os04g0606450 protein	nucleotide metabolism	1.04102	255	27.3143	5.32568	3.14
Q9LJ04	UBP1 interacting protein 1a	ubiquitin proteasome	1.04087	490	49.2497	5.18604	1.84
Q5W6H1	Os05g0350500 protein	nuclear protein	1.03914	393	43.1705	7.07861	8.91
Q5N7G9	Os01g0862300 protein	membrane traffic	1.03728	399	45.7466	6.58057	7.02
Q6YZA9	Germin-like protein 8-2	stress related	1.03609	221	23.6974	6.93213	7.24
Q6I5V3	Uncharacterized protein OJ1378_A04.5	unknown	1.03565	269	27.8911	11.2974	6.69
Q943K7	70 kDa HSP	HSP	1.03538	648	70.907	5.21143	10.65
Q0DPW7	3-isopropylmalate dehydrogenase	amino acid metabolism	1.03538	389	41.1972	5.40186	10.8
Q01881	Seed allergenic protein RA5	storage protein	1.03509	160	17.2814	8.03076	16.88
Q5ZDJ3	Acetyltransferase 1-like	protein metabolism	1.03465	909	103.652	6.46826	1.1
Q9LHZ0	Methylthioadenosine/S-adenosyl homocysteine nucleosidase	nucleotide metabolism	1.0346	259	27.4392	4.90674	6.95
Q6H6C7	Phosphoglycerate kinase	Glycolysis	1.03319	402	42.0815	5.85889	49.5
Q2R1C4	Os11g0610700 protein	membrane traffic	1.03311	404	42.9577	5.33838	3.71
Q9XEA6	Cysteine synthase	amino acid metabolism	1.03311	321	33.8167	5.42725	3.43
Q6YYV1	Poly(A)-binding protein	expression reguration	1.03289	662	71.5845	6.82959	4.08
P49398	40S ribosomal protein S4	ribosomal protein	1.03223	265	29.8462	10.1255	20.75
Q2R2W2	14-3-3-like protein GF14-D	kinase/phosphatase	1.03183	265	29.2436	4.90674	26.79
Q2QNT0	Os12g0555200 protein	hormone	1.02979	158	16.9706	5.05908	8.86
P35683	Eukaryotic initiation factor 4A-1	ribosomal protein	1.02923	414	47.058	5.56689	13.04
Q6ZKH8	Armadillo repeat containing protein	ubiquitin proteasome	1.02743	361	37.1327	8.00146	4.99
Q9AYC6	Uncharacterized protein	unknown	1.0273	370	41.0661	9.36377	2.7
P40392	Ras-related protein RIC1	cell signaling	1.02624	202	22.4622	5.2749	34.16
Q6Z537	Os08g0436800 protein	ribosomal protein	1.02353	118	13.6258	11.4878	12.71
Q0JDG9	Os04g0404400 protein	unknown	1.02279	295	31.2151	5.021	33.56
Q0DAS9	Phytosulfokines 1	cell wall	1.02219	89	9.81988	7.45947	21.35
Q0DBK8	40S ribosomal protein S24	ribosomal protein	1.02207	115	13.1223	10.3892	22.61
Q65XA1	Legumin	storage protein	1.02182	359	38.1706	6.16357	30.08
Q6K2W8	Os09g0119600 protein	unknown	1.02129	504	54.8878	5.18604	3.57
Q4W8D0	Glutamine synthetase cytosolic isozyme 1-3	amino acid metabolism	1.02091	370	40.6521	6.66846	15.95
Q6ZBH2	Sorbitol dehydrogenase	carbohydrate metabolism	1.02061	369	39.306	6.46826	37.4
Q84MN8	Bifunctional 3'-phosphoadenosine 5'-phosphosulfate synthethase	unknown	1.01939	477	52.367	8.66064	2.94
Q6AV41	Uncharacterized protein	nuclear protein	1.01728	496	54.3141	6.65381	3.83
Q7XHZ2	Proteomicshosphoglucomutase	carbohydrate metabolism	1.01674	543	58.4392	6.06201	3.31
Q10KX6	Os03g0367000 protein	protein folding	1.01646	632	70.3736	5.5415	2.85
Q9LGS8	Cytochrome P450	cytochrome	1.01599	510	58.496	8.104	6.47
Q6YZC3	Glucose-6-phosphate/phosphate translocator	carbohydrate metabolism	1.01583	387	41.9912	9.74463	9.04
Q0E2G5	Os02g0242600 protein	storage protein	1.01545	495	56.375	9.56885	42.02
Q6F332	Calmodulin-2	cell signaling	1.01442	149	16.8069	4.27197	22.15
Q851R5	Thioredoxin H2-2	redox	1.0143	134	14.7863	5.97314	27.61
Q7XPB5	OSJNBa0019K04.21 protein	amino acid metabolism	1.01376	273	29.8651	6.27783	3.66
Q0JDN0	Os04g0390800 protein	redox	1.01358	361	39.2622	9.43701	22.99
Q0J3D9	Coatomer subunit alpha-3	membrane traffic	1.01342	1218	136.478	6.88818	2.22
P49199	40S ribosomal protein S8	ribosomal protein	1.01268	220	24.8142	10.4038	22.27
Q10S13	Os03g0138700 protein	channel/transporter	1.01254	600	65.9083	9.05615	2.67
Q2RBP5	Os11g0103900 protein	protein translocation	1.0112	107	10.6834	11.9272	9.35
Q7XIZ1	Glutaredoxin-C9	redox	1.0103	192	20.7558	5.98584	3.65
Q6ZHD3	ZR1 protein	unknown	1.00895	978	108.217	8.86572	2.04
Q0INR5	40S ribosomal protein S3a	ribosomal protein	1.00773	260	29.6919	9.80322	20.77
Q0DUA3	Os03g0197300 protein	storage protein	1.00611	601	68.1867	5.70654	19.13
Q2QY10	EF hand family protein	cell signaling	1.00365	292	30.5739	7.07861	5.48
Q7XPE7	OSJNBa0060N03.14 protein	unknown	1.00268	1784	196.34	6.99072	0.78
Q09151	Glutelin type-A 3	storage protein	1.00173	496	55.9802	8.52881	55.24
Q7XWW9	OSJNBb0058J09.10 protein	Transposon	1.00161	623	71.0089	7.43018	2.25
Q53P17	Protein kinase domain	kinase/phosphatase	1.00033	295	33.8554	6.85889	5.42
P28757	Superoxide dismutase [Cu-Zn] 2	redox	1.00012	152	15.0714	6.41748	16.45
Q7F280	Isocitrate dehydrogenase	TCA Cycle	1.00002	412	46.0135	6.80029	5.34
P17070	Proliferating cell nuclear antigen	nuclear protein	0.999933	263	29.2525	4.75439	5.7
Q10MS3	Malonyl CoA-acyl carrier protein transacylase	lipid metabolism	0.997926	387	40.431	7.59131	6.98
Q84P97	Mitochondrial outer membrane protein porin 5	channel/transporter	0.995834	277	29.4565	9.17334	26.35
Q5VNT5	Glucose-1-phosphate adenylyltransferase AGPL3	carbohydrate metabolism	0.994922	514	57.0003	5.74463	46.3
Q7X9A7	60 kDa chaperonin alpha subunit	protein folding	0.993889	584	61.3628	5.46533	31.51
Q5QMK7	Os01g0817700 protein	Glycolysis	0.993657	559	60.7519	5.68115	27.01
Q6H6I1	3-isopropylmalate dehydratase, small subunit-like	amino acid metabolism	0.993646	257	26.4545	7.69385	8.17
Q8S9S4	IAA-amino acid hydrolase ILR1-like 1	hormone	0.990482	442	47.105	6.03662	7.69
Q6Z5N1	Potyviral helper component protease-interacting protein 2	cell skeleton	0.985441	652	70.2411	9.5249	1.99
Q7EYL6	Os07g0646300 protein	unknown	0.98515	469	52.9895	5.70654	1.92
Q0D6B1	Os07g0495900 protein	unknown	0.984757	1121	123.413	7.84033	0.54
Q6YWQ9	Mitochondrial aldehyde dehydrogenase ALDH2a	redox	0.984279	421	45.4544	6.30322	4.75
Q0INM3	Beta-galactosidase 15	cell wall	0.983969	919	100.942	5.98584	1.2
Q6K7K6	Glutelin	storage protein	0.983616	510	57.084	8.74854	56.27
Q10RW9	Chaperonin	protein folding	0.983614	577	61.0071	5.71924	9.88
Q6K5M8	Uncharacterized protein OJ1089_A02.33	unknown	0.98279	123	12.0327	8.19189	23.58
Q0JMV9	Os01g0356800 protein	unknown	0.982495	5436	610.953	4.42432	2.35
Q6ATI6	Retrotransposon protein	nuclear protein	0.982013	1807	197.905	8.99756	0.94
Q84ZL6	Os08g0154300 protein	carbohydrate metabolism	0.982008	399	42.9923	5.31299	4.01
Q6Z4E4	Methylmalonate semi-aldehyde dehydrogenase	amino acid metabolism	0.981789	534	57.2101	6.354	13.48
Q0DBY0	Os06g0508700 protein	protein metabolism	0.981485	727	81.4159	6.56592	4.68
Q8H4L8	Allergen RA16	storage protein	0.979792	157	16.9714	8.03076	10.19
Q9AWZ5	OsLEA5	LEA protein	0.97919	151	16.2294	5.17334	11.92
Q7XMW5	OSJNBb0040D15.9 protein	unknown	0.978167	558	61.521	8.11865	3.76
Q6YUR8	Cold shock domain protein 1	expression reguration	0.978112	241	22.7089	7.06396	7.88
Q67WM1	Isoleucyl-tRNA synthetase-like	nucleotide metabolism	0.977833	234	26.1355	5.07178	5.98
P93422	Histidine--tRNA ligase	amino acid metabolism	0.976609	788	85.494	6.23975	5.46
P14614	Glutelin type-B 4	storage protein	0.976391	500	56.7827	8.79248	52
Q8GVR2	Os07g0480900 protein	protein metabolism	0.975943	376	39.8426	6.43018	3.99
Q6YS69	Os08g0308100 protein	protein metabolism	0.97545	326	36.3563	6.39209	1.84
Q7XPS4	Os04g0683700 protein	unknown	0.973599	3331	358.222	8.82178	0.36
Q69K61	Uncharacterized protein	membrane traffic	0.973584	197	22.8288	8.646	7.11
Q75M32	Peptidyl-prolyl cis-trans isomerase	protein folding	0.973375	250	26.5737	9.29053	11.2
Q7XLP7	OSJNBa0044M19.9 protein	unknown	0.973133	389	41.2935	5.84619	9.51
Q851W4	B3 domain-containing protein	expression reguration	0.97207	545	62.0158	8.95361	3.12
Q0DKF0	60S ribosomal protein L10-2	ribosomal protein	0.971805	219	24.656	10.3599	5.02
Q8S7J3	Ras-related protein Rab	cell signaling	0.971804	202	22.2275	7.95752	5.45
Q8H2T7	Os07g0645400 protein	redox	0.971336	504	55.2251	8.04541	3.17
Q5VPX2	Os06g0276300 protein	unknown	0.969636	921	105.268	8.66064	1.41
Q9LI34	Importin-alpha re-exporter	nuclear protein	0.969231	983	108.291	5.24951	1.83
Q5ZE49	Uncharacterized protein	unknown	0.968891	72	7.5519	11.9419	12.5
Q67UE5	Formate--tetrahydrofolate ligase	secondary metabolism	0.968492	639	68.0691	7.00537	16.9
Q75M08	Protein disulfide isomerase-like 2-1	protein folding	0.968064	366	39.8875	6.99072	6.83
Q42980	Oleosin 16 kDa	lipid metabolism	0.9675	148	15.2491	9.62744	12.84
Q948A1	Uncharacterized protein	carbohydrate metabolism	0.967382	872	96.6787	5.8208	1.95
Q5Z627	Elongation factor 1-gamma 3	ribosomal protein	0.965832	416	47.36	6.46826	14.42
Q9AUW3	Eukaryotic translation initiation factor 5A-2	ribosomal protein	0.965614	161	17.5337	6.13818	9.94
Q109R6	Protein CutA 1	expression reguration	0.965371	177	18.7632	9.0415	6.78
Q0DS36	Os03g0336100 protein	storage protein	0.965106	337	36.8027	8.17725	38.58
Q8HCM5	Mitchondrion orf173	unknown	0.964707	173	20.4365	10.6235	7.51
Q69YB0	Os06g0195600 protein	lipid metabolism	0.964603	803	90.6562	6.01123	1.87
Q7F8T6	Tricin synthase 2	secondary metabolism	0.963679	292	32.0122	5.70654	9.93
Q9AX68	Uncharacterized protein	unknown	0.963294	373	39.8264	7.76709	7.24
Q0DZL5	Os02g0612000 protein	protein folding	0.963206	89	10.07	4.48779	19.1
Q0J5U3	Phospholipase D	lipid metabolism	0.963204	848	93.2043	6.66846	1.65
P49027	Guanine nucleotide-binding protein subunit beta-like protein A	expression reguration	0.962449	334	36.209	6.44287	14.07
Q6ZC69	Adenylate kinase	ATP synthesis	0.961981	290	31.7969	7.92822	4.48
Q53LQ0	Protein disulfide isomerase-like 1-1	protein folding	0.961557	512	56.8191	5.12256	59.57
Q0DMI2	Os03g0807400 protein	protein folding	0.960491	212	24.0831	5.69385	4.25
Q8H5R7	Os07g0637300 protein	kinase/phosphatase	0.960481	363	41.058	6.26514	3.86
Q40682	Elongation factor 1-delta 2	protein metabolism	0.960465	226	24.6392	4.52588	12.83
Q8H4Q9	GTP-binding protein Rab6	membrane traffic	0.960306	208	22.9308	7.89893	31.25
Q7XN06	Glutamate dehydrogenase	amino acid metabolism	0.958882	412	44.5937	6.80029	3.64
Q8H3I3	Os07g0616600 protein	ribosomal protein	0.956978	305	32.9514	5.08447	27.54
Q2QP54	Elongation factor Ts	ribosomal protein	0.956782	1123	121.014	4.70361	1.34
Q53PC6	Coatomer subunit beta	membrane traffic	0.956573	885	98.3039	5.73193	1.02
Q5Z9H9	Peptidyl-prolyl cis-trans isomerase	protein folding	0.955933	220	23.4772	9.67139	10
Q0DJB9	Os05g0303000 protein	protein folding	0.952032	459	48.619	4.729	21.13
Q7XI14	D-2-hydroxyglutarate dehydrogenase	redox	0.951239	559	61.0582	7.29834	3.22
Q5QMT0	Beta-glucosidase 1	carbohydrate metabolism	0.950617	516	57.9641	8.26514	4.07
Q7FAH2	Glyceraldehyde-3-phosphate dehydrogenase 2	TCA Cycle	0.950556	337	36.7499	6.81494	44.81
Q2R1J8	40S ribosomal protein S9	ribosomal protein	0.950516	195	22.6591	10.2866	23.59
Q8LIA7	Uncharacterized protein	unknown	0.949851	164	17.8494	9.59814	10.98
Q69QD5	Os09g0438700 protein	protein folding	0.948747	245	25.4785	6.26514	22.86
Q2QP86	Glutaredoxin-C15	redox	0.948154	104	11.1669	9.05615	8.65
Q53NJ3	Retrotransposon protein	nuclear protein	0.947283	1513	171.242	6.94678	0.79
Q9AYP4	40S ribosomal protein S10	ribosomal protein	0.946042	183	20.2502	9.75928	22.95
Q6H4L2	Elongation factor 2	ribosomal protein	0.945617	843	93.9605	6.16357	26.81
Q0D422	Os07g0652800 protein	unknown	0.945578	483	52.8825	6.53662	3.73
Q5NAY4	Histidinol dehydrogenase	amino acid metabolism	0.944593	473	50.5339	6.46826	3.81
Q5Z6E1	Uncharacterized protein	unknown	0.944356	221	23.5853	10.9897	7.24
Q0ISQ1	Os11g0482100 protein	protein translocation	0.944237	577	64.2609	5.97314	2.77
Q852M0	Glutamate dehydrogenase	amino acid metabolism	0.943963	411	44.3137	6.60986	3.65
Q0DKN6	Os05g0151400 protein	protein translocation	0.943726	1306	139.874	4.4751	4.75
Q2QU06	60 kDa chaperonin alpha subunit	protein folding	0.943396	578	61.0926	5.21143	18.51
Q7G6M3	Uncharacterized protein	unknown	0.943387	237	26.4139	8.41162	5.49
Q2QT42	Os12g0407800 protein	unknown	0.943213	459	50.4486	7.26904	2.18
Q5JMN1	Os01g0755100 protein	unknown	0.94297	735	79.4166	8.6167	2.99
Q84Q83	Protein TOC75	protein translocation	0.942531	817	87.6322	8.29443	28.4
Q9LI00	6-phosphogluconate dehydrogenase	carbohydrate metabolism	0.942391	480	52.6878	6.17627	7.08
Q9LD54	Os01g0265200 protein	channel/transporter	0.941637	381	40.7355	9.56885	8.66
Q10LN7	60S ribosomal protein L18	ribosomal protein	0.941474	187	21.0607	11.4292	8.02
Q5Z8V9	Delta-aminolevulinic acid dehydratase	amino acid metabolism	0.940284	426	46.2562	6.15088	7.28
Q6ZBH4	Os08g0545000 protein	unknown	0.938647	659	71.7152	7.98682	1.21
Q10M12	Os03g0327600 protein	unknown	0.93751	348	38.7978	6.80029	14.94
Q6K548	Mitochondrial outer membrane protein porin 1	protein translocation	0.937495	274	29.2021	7.66455	43.43
Q9FVZ7	Membrane steroid binding protein 1 MSBP1	unknown	0.935603	232	24.6193	4.58936	6.47
B9FM64	E3 UFM1-protein ligase 1	ubiquitin proteasome	0.935502	812	89.2203	5.90967	1.85
Q2R3E0	Glycosyl hydrolases family 38 protein	protein metabolism	0.933937	1020	114.086	6.30322	1.08
Q6Z7B0	Dnak-type molecular chaperone Bip	protein folding	0.933384	665	73.3449	5.18604	45.11
Q0D840	Thioredoxin H1	redox	0.932382	122	13.1477	5.30029	22.13
Q9LSU3	Proteasome subunit alpha type-6	ubiquitin proteasome	0.931644	246	27.5561	6.65381	11.38
Q7XPW5	Phosphomannomutase	carbohydrate metabolism	0.930849	248	28.1751	5.8335	10.08
Q7F4F8	Mitochondrial outer membrane protein porin 3	channel/transporter	0.930819	275	29.8734	7.76709	16.73
Q0DRV6	Superoxide dismutase [Cu-Zn] 1	redox	0.930794	152	15.2416	6.17627	16.45
Q6ESB7	Human tumor susceptibility gene-like protein	ubiquitin proteasome	0.93063	402	43.7084	6.75635	3.98
Q9FE01	L-ascorbate peroxidase 2	secondary metabolism	0.929801	251	27.1006	5.36377	7.17
Q75G91	40S ribosomal protein S3	ribosomal protein	0.929423	228	25.4186	9.5249	9.65
Q8S652	RNA-binding protein	unknown	0.928604	119	12.6893	8.93896	19.33
Q6Z8T1	Uncharacterized protein P0686H11.26	unknown	0.927947	506	55.0451	8.98291	2.77
Q10R45	Alanine-glyoxylate aminotransferase 2	amino acid metabolism	0.92715	486	52.69	8.27979	2.67
Q656A5	Os06g0498800 protein	lipid metabolism	0.926471	176	19.1949	8.20654	9.09
Q9LST4	Proteasome subunit beta type	ubiquitin proteasome	0.926312	256	28.4583	7.60596	7.03
Q0JLE3	Os01g0605600 protein	unknown	0.926247	429	46.2856	6.23975	4.9
Q5ZB69	Fusarium resistance protein I2C-5-like	cell signaling	0.925932	422	46.6563	9.94971	3.79
Q7XTJ3	OSJNBa0020P07.11 protein	Glycolysis	0.925704	425	46.1152	6.60986	3.29
Q60EW4	Uncharacterized protein	unknown	0.925587	1276	140.351	8.73389	0.78
Q5ZCV1	Dehydroquinate dehydratase	secondary metabolism	0.924941	509	54.4742	6.22705	1.96
Q5JKQ2	Seryl-tRNA synthetase	amino acid metabolism	0.924808	400	45.4153	6.7417	5.25
Q7F270	ADP-ribosylation factor 1	nucleotide metabolism	0.924763	181	20.5667	6.94678	17.13
Q75HX0	Os05g0438800 protein	cell skeleton	0.924475	376	41.5807	5.47803	20.21
P37833	Aspartate aminotransferase	amino acid metabolism	0.924448	407	44.4788	7.94287	48.4
Q7XQ03	Caleosin	lipid metabolism	0.924159	243	28.0168	5.87158	26.34
Q9FU74	Os01g0143800 protein	unknown	0.922917	275	29.7887	4.56396	6.18
Q7XLB1	B1159F04.20 protein	nucleotide metabolism	0.922362	557	63.8394	10.1841	2.69
Q7XKJ8	OSJNBa0038O10.9 protein	unknown	0.921819	205	21.998	6.56592	7.8
Q0INF6	Os12g0464400 protein	unknown	0.921763	393	43.7314	8.27979	11.2
P35686	40S ribosomal protein S20	ribosomal protein	0.920981	128	14.0375	9.43701	10.16
Q33AE4	Phosphoglucomutase	carbohydrate metabolism	0.92049	609	66.0717	6.68311	8.05
Q10Q21	Mitochondrial processing peptidase beta subunit	protein translocation	0.920116	533	58.7149	5.75732	1.88
Q6ZLK0	Dolichyl-diphosphooligosaccharide--protein glycosyltransferase 48 kDa subunit	protein metabolism	0.919441	439	48.3596	6.81494	5.01
Q69Y59	Uncharacterized protein	unknown	0.919332	193	20.8917	10.7993	6.74
Q0JI76	Os01g0819200 protein	lipid metabolism	0.918791	442	50.2967	8.33838	4.98
P0C522	ATP synthase subunit alpha	ATP synthesis	0.918306	509	55.3389	6.1001	21.61
Q10MD1	Adenylosuccinate lyase	nucleotide metabolism	0.917822	543	60.1438	6.20166	3.5
Q7XJ15	Os09g0541700 protein	stress related	0.915692	194	20.6628	5.8208	9.79
Q7XWL7	OSJNBb0052B05.12 protein	nuclear protein	0.915017	1549	175.312	8.5874	1.61
Q5N9Z8	Aspartate aminotransferase	amino acid metabolism	0.913783	458	48.877	7.81104	4.59
Q10LP5	Sucrose synthase 4	carbohydrate metabolism	0.91285	809	92.1593	6.53662	21.38
Q0JAC6	Os04g0605900 protein	ribosomal protein	0.912703	244	28.3435	10.0376	14.34
Q6YZX6	Aconitate hydratase	amino acid metabolism	0.912259	898	98.0206	6.01123	4.68
P35681	Translationally-controlled tumor protein	redox	0.91214	168	18.9345	4.67822	19.05
Q5ZD86	Zinc knuckle domain containing protein-like	unknown	0.91116	449	48.5877	7.69385	2
Q8S7U2	Lactose permease	carbohydrate metabolism	0.910918	457	49.5525	7.6499	3.06
Q01859	ATP synthase subunit beta, mitochondrial	ATP synthesis	0.909577	552	58.8978	6.3667	23.73
Q9FW53	Protoporphyrinogen oxidase	redox	0.908595	391	40.9943	11.3413	3.32
Q69VY8	Calcium-independent phospholipase A2	lipid metabolism	0.908579	1409	154.523	6.1001	2.06
Q5N754	Ribosomal protein	ribosomal protein	0.907894	162	18.4423	10.7847	14.81
P15280	AGPS2	carbohydrate metabolism	0.907455	514	56.0686	7.03467	35.21
Q69K73	Chaperonin 21	protein folding	0.906773	216	23.0881	5.99854	24.54
Q7G6C6	Polyprotein	nucleotide metabolism	0.906727	869	98.5786	8.22119	1.73
Q65XK0	Ketol-acid reductoisomerase	amino acid metabolism	0.906554	578	62.3377	6.43018	12.8
Q654U8	Pyrophosphate-dependent phosphofructokinase beta subunit	Glycolysis	0.906492	567	61.223	6.41748	11.11
Q0JFH5	Os04g0103200 protein	ribosomal protein	0.905101	416	46.334	5.23682	1.92
Q5SN02	Myosin heavy chain-like	cell skeleton	0.904368	694	80.254	5.33838	1.73
Q2QR00	NB-ARC domain containing protein	cell signaling	0.903524	802	91.1057	7.84033	2.49
Q8LMR0	Phosphoserine aminotransferase	amino acid metabolism	0.902974	426	44.9029	8.29443	6.57
Q6K508	Glutelin	storage protein	0.901949	484	54.8272	9.24658	47.52
Q5JK65	Protein kinase	kinase/phosphatase	0.900092	463	49.5823	7.97217	10.58
Q53PX2	Pyruvate kinase	kinase/phosphatase	0.899975	263	28.5888	5.08447	3.8
Q0IRS7	Os11g0600900 protein	carbohydrate metabolism	0.89987	219	24.1362	5.2876	6.85
Q94CN9	Dihydrolipoyl dehydrogenase	TCA Cycle	0.89898	561	58.8088	6.99072	5.53
Q69UI8	Os08g0116500 protein	protein metabolism	0.898807	110	11.0756	4.51318	20
Q7FAX1	Peroxygenase	redox	0.898352	244	27.3971	6.44287	3.28
Q0J5Y3	Os08g0389500 protein	unknown	0.898203	1453	160.393	9.01221	0.62
Q8S2E5	Ribose-phosphate pyrophosphokinase 3	kinase/phosphatase	0.89674	409	43.8816	7.40088	4.16
Q653V7	Alpha-glucosidase	Glycolysis	0.895555	885	96.2751	8.5874	32.09
Q75LD9	OsLEA7	unknown	0.89544	316	34.7769	5.05908	7.28
Q84M45	Chloroplast ALBL	unknown	0.894715	859	95.9222	6.94678	1.75
Q53NM9	DnaK-type molecular chaperone hsp70-rice	protein folding	0.894256	649	71.1402	5.21143	12.17
Q8H4X9	Os08g0326600 protein	amino acid metabolism	0.893692	544	59.5487	6.53662	2.21
Q6Z782	Brittle-1 protein	channel/transporter	0.892599	425	45.3348	9.45166	39.76
Q75GX9	Cupin family protein	storage protein	0.892306	562	63.3891	8.1333	40.75
Q7XR27	OSJNBa0014F04.20 protein	unknown	0.891855	723	80.7582	8.17725	1.94
Q6K4P1	Eukaryotic translation initiation factor 3 subunit G	ribosomal protein	0.891538	289	31.9893	8.49951	5.19
Q2QN58	Chorismate mutase	amino acid metabolism	0.891317	332	36.3747	5.60498	12.65
Q93X08	Os09g0553200 protein	carbohydrate metabolism	0.890976	469	51.6502	5.59229	48.19
Q851J7	Indole-3-acetate beta-glucosyltransferase	carbohydrate metabolism	0.890525	504	52.8592	5.0083	3.17
Q0D6B3	Os07g0495400 protein	unknown	0.889286	96	10.2144	9.86182	10.42
Q67W79	Uncharacterized protein	unknown	0.886248	195	21.9704	10.6235	7.18
Q84T60	Retrotransposon protein	nuclear protein	0.885954	1380	153.845	8.39697	1.3
Q10R17	Adenylosuccinate synthetase 1	nucleotide metabolism	0.885902	488	52.1027	6.84424	6.76
Q5ZBX1	Os01g0358400 protein	ribosomal protein	0.885898	265	29.7892	10.1255	20.75
Q7XQS0	OSJNBa0043L09.27 protein	protein metabolism	0.885421	198	22.1576	7.23975	10.1
Q01401	SBE1	starch	0.884291	820	93.1768	6.82959	41.34
Q6YVI0	Ornithine carbamoyltransferase	amino acid metabolism	0.884142	367	39.6431	6.85889	8.72
Q10NJ8	Os03g0267600 protein	unknown	0.884078	899	98.7407	8.66064	1.11
P29545	Elongation factor 1-beta	ribosomal protein	0.883425	224	23.785	4.76709	29.02
Q6ZJS8	Histone-lysine N-methyltransferase-like protein	nuclear protein	0.882983	705	74.278	9.31982	2.84
Q65XV8	Os05g0110900 protein	kinase/phosphatase	0.882318	395	43.2152	9.56885	3.54
Q10MW5	DnaJ domain containing protein	protein folding	0.880494	449	49.0302	9.30518	3.79
Q7XIP2	Os07g0592100 protein	unknown	0.880301	300	30.8301	8.5874	5.67
Q852J4	Uncharacterized protein	unknown	0.879533	159	17.4011	11.561	3.77
Q2R114	Cinnamyl alcohol dehydrogenase 4	secondary metabolism	0.879081	354	38.6101	6.17627	2.82
Q0JLK3	Os01g0593500 protein	ribosomal protein	0.879068	271	30.0851	9.53955	3.69
Q7XRS8	Photosystem Q(B) protein	photosynthetic electron transport	0.878327	281	31.1497	5.68115	6.76
Q6K8A2	MRP-like ABC transporter	channel/transporter	0.877111	1314	145.382	6.80029	2.21
Q6Z8S1	Os08g0442300 protein	cell signaling	0.876754	175	20.0428	4.729	7.43
Q0DDE3	SS 2	starch	0.875411	810	88.3202	5.50342	8.02
Q655K7	Uncharacterized protein	protein translocation	0.873691	190	20.4181	9.70068	14.74
O64937	Elongation factor 1-alpha	ribosomal protein	0.873447	447	49.2617	9.05615	25.06
P0C512	Ribulose bisphosphate carboxylase large chain	carbohydrate metabolism	0.872834	477	52.8475	6.68311	5.45
Q0DX00	Os02g0783700 protein	redox	0.872043	599	65.4321	6.22705	1.67
Q6F3B7	N-dimethylguanosine tRNA methyltransferase	nucleotide metabolism	0.871756	608	67.1011	7.6499	2.14
Q5ZA31	Os06g0300800 protein	nucleotide metabolism	0.870876	1187	129.143	6.12549	1.1
Q6AVT2	Glucose-1-phosphate adenylyltransferase AGPL1	carbohydrate metabolism	0.870065	511	55.3923	7.37158	10.96
Q2QNM5	GTP-binding protein SAR1A	membrane traffic	0.869883	193	22.0154	7.47412	12.44
Q5WMW3	Uncharacterized protein	expression reguration	0.868979	599	70.3658	6.3667	2.17
Q10MK5	Argininosuccinate lyase	amino acid metabolism	0.868349	519	57.3936	6.1001	5.59
Q0IMT5	Os12g0543600 protein	redox	0.867544	558	59.3008	9.12939	2.51
Q0JAA9	Os04g0608500 protein	unknown	0.867405	478	52.0776	5.64307	3.97
Q7XXS5	Universal stress protein	stress related	0.866967	165	17.9262	6.78564	17.58
Q8H2X9	Lipase (Class 3) family-like protein	lipid metabolism	0.866899	251	27.7494	9.77393	7.17
Q9AV25	Os10g0547000 protein	unknown	0.866848	1578	178.838	4.77979	1.27
Q7XSJ4	OSJNBb0085C12.1 protein	unknown	0.866347	1434	160.508	6.23975	1.19
Q93VT8	ATP-citrate synthase beta chain protein 1	ATP synthesis	0.865037	608	66.028	7.6792	4.44
Q94H99	Uncharacterized protein	unknown	0.863069	144	15.0284	10.814	7.64
Q6K822	20 kDa chaperonin	protein folding	0.861088	195	20.3198	7.25439	8.72
Q2QYU9	Os12g0105800 protein	kinase/phosphatase	0.860647	322	35.6739	7.44482	5.28
Q6ZJ15	Nucleic acid-binding protein-like	nucleotide metabolism	0.860598	131	14.6834	5.63037	15.27
Q8GTA9	Gag-pol	nucleotide metabolism	0.860573	2027	222.77	8.79248	1.04
Q69T78	Pyrophosphate--fructose 6-phosphate 1-phosphotransferase alpha subunit	Glycolysis	0.859325	617	67.0703	7.25439	4.21
Q6YUK5	T-complex protein 1 subunit delta	protein folding	0.857368	534	57.7117	6.99072	2.25
Q10NA9	70 kDa HSP	HSP	0.856846	650	71.0559	5.21143	11.85
Q6K669	Leucine aminopeptidase 2	protein metabolism	0.856414	598	61.7799	8.104	9.53
P37832	Tubulin beta-7 chain	cell skeleton	0.855077	444	49.7897	4.86865	22.3
Q7X7L3	Elongator complex protein 3	ribosomal protein	0.85488	573	63.7346	8.52881	1.75
P93438	S-adenosylmethionine synthase 2	amino acid metabolism	0.854243	394	42.8736	6.04932	9.39
Q6Z4A7	5'-adenylylsulfate reductase 1	redox	0.853281	475	50.56	8.14795	1.47
Q6K1R5	Adenosine kinase	kinase/phosphatase	0.85325	341	36.9697	5.16064	7.04
Q75K71	Uncharacterized protein	unknown	0.853015	120	13.9866	7.13721	14.17
Q35322	NADH dehydrogenase [ubiquinone] iron-sulfur protein 3	redox	0.85163	190	22.9765	7.50342	5.79
Q2RBM4	Ubiquitin-activating enzyme E1	ubiquitin proteasome	0.851543	1048	117.047	5.37646	1.53
Q67W29	4-hydroxy-tetrahydrodipicolinate reductase 1	amino acid metabolism	0.850333	343	37.3571	7.03467	4.66
Q6ZFH9	Glycerophosphoryl diester phosphodiesterase 2	lipid metabolism	0.849351	778	83.526	5.63037	2.31
Q0JKM8	Os01g0663400 protein	protein metabolism	0.848129	522	55.7891	7.04932	18.39
C7IY94	Os02g0169800 protein	ubiquitin proteasome	0.847809	314	34.4794	4.70361	3.18
Q0JNR2	Cysteine proteinase inhibitor 12	inhibitor	0.847381	250	27.2522	6.53662	11.6
Q948T6	Lactoylglutathione lyase	Glyoxalase System	0.847209	291	32.5326	5.66846	50.52
Q0JNW9	Os01g0260700 protein	expression reguration	0.847209	298	32.313	5.66846	5.7
Q9AUQ4	Os03g0712700 protein	carbohydrate metabolism	0.846741	582	62.9097	5.63037	37.29
Q9AX20	Os01g0728700 protein	unknown	0.845646	250	27.5527	6.44287	4.8
Q6AVA8	Pyruvate, phosphate dikinase 1	Glycolysis	0.845528	947	102.722	6.3667	38.75
Q6YSX0	Os07g0674200 protein	ribosomal protein	0.844444	130	14.4076	9.5542	6.92
Q10KF0	Proteasome subunit alpha type-2	ubiquitin proteasome	0.842628	235	25.8283	5.47803	8.94
P56724	60S acidic ribosomal protein P3	ribosomal protein	0.842477	119	11.8867	4.41162	15.13
Q6K9N6	Succinyl-CoA ligase [ADP-forming] subunit beta	TCA Cycle	0.842297	422	45.0627	6.31592	6.16
Q8H8T7	Os03g0283900 protein	kinase/phosphatase	0.842126	387	42.5093	6.07471	4.39
Q8LHG8	DNA-damage-repair/toleration protein-like	carbohydrate metabolism	0.840354	315	33.2605	5.51611	3.17
P51431	Ubiquitin-40S ribosomal protein S27a-2	ribosomal protein	0.840322	155	17.6715	9.80322	34.84
Q6Z875	Os02g0325100 protein	protein metabolism	0.839591	419	46.426	6.07471	3.1
Q0ISV7	Adenosylhomocysteinase	amino acid metabolism	0.83928	515	56.5609	7.00537	11.46
Q6K3T7	Uncharacterized protein OJ1134_F06.12	unknown	0.83861	820	92.5593	6.85889	2.44
Q6ZG67	Uncharacterized protein	unknown	0.838517	403	43.235	11.8687	2.98
Q6T725	Glutelin	storage protein	0.838	495	56.5395	7.92822	17.58
Q53MA6	Os11g0704700 protein	unknown	0.837994	502	56.7925	9.979	3.59
P29835	19 kDa globulin	storage protein	0.837273	186	21.0409	7.50342	22.04
Q8RZQ0	Os01g0882100 protein	unknown	0.836479	90	9.27086	6.52197	17.78
Q7F953	OSJNBb0002J11.12 protein	nucleotide metabolism	0.836095	785	85.9127	8.51416	2.42
Q2QVC1	Argininosuccinate synthase	amino acid metabolism	0.835597	481	52.1597	7.04932	19.33
Q7XMP6	Os04g0650800 protein	amino acid metabolism	0.835574	613	63.9251	7.31299	5.71
Q0JDN5	Os04g0390000 protein	TCA Cycle	0.834715	1001	113.89	6.72705	1.6
Q7XCY0	Os10g0511400 protein	protein metabolism	0.834692	507	55.7083	6.39209	5.72
Q2KNB9	Hexokinase-2	Glycolysis	0.833608	494	53.5919	6.11279	3.04
Q42465	Prolamin PPROL 14P	storage protein	0.833283	151	16.9849	8.17725	33.77
Q0DJB6	Lipoxygenase	lipid metabolism	0.833085	847	95.2835	7.59131	1.77
Q8H852	Coatomer subunit gamma-1	membrane traffic	0.832201	884	98.5438	5.21143	2.26
Q0J0N6	Os09g0503400 protein	amino acid metabolism	0.830715	1095	123.544	6.56592	0.46
Q10MQ2	LL-diaminopimelate aminotransferase	amino acid metabolism	0.828907	464	49.8263	8.41162	1.94
Q6L4H5	Os05g0549700 protein	amino acid metabolism	0.828598	521	57.18	7.1958	2.11
Q0D3C2	Os07g0694300 protein	redox	0.828293	259	28.249	7.40088	7.72
Q6YZS8	Uncharacterized protein OSJNBa0012O03.36	redox	0.828035	179	18.144	8.6167	16.76
Q10PB3	Translocase of chloroplast 34	protein translocation	0.826888	327	36.2581	9.14404	19.27
Q67IX6	Protein disulfide isomerase-like 1-4	protein folding	0.825075	563	62.2144	4.93213	31.44
Q69LC4	Os07g0170800 protein	unknown	0.825071	199	22.9532	8.646	7.04
Q9AUV8	Phosphorylase	kinase/phosphatase	0.824914	951	106.157	5.93506	30.91
Q6ZKC0	14-3-3-like protein GF14-C	kinase/phosphatase	0.823253	256	28.8084	4.84326	29.3
Q5Z907	Os06g0562600 protein	protein folding	0.823218	535	59.0936	6.02393	2.62
Q53J68	Expressed protein	unknown	0.823	344	39.7779	5.47803	5.52
Q6YXI1	Glucose-6-phosphate isomerase	carbohydrate metabolism	0.821212	625	68.379	6.02393	3.36
Q7XC09	Chloroplast chaperonin 10	protein folding	0.82068	140	14.7548	7.28369	12.86
Q7XIJ5	Os07g0546100 protein	unknown	0.819581	531	56.7185	9.979	2.45
Q8LH34	Disease resistance response protein-like protein	stress related	0.817489	204	21.5072	6.27783	8.33
Q9FR35	Peroxiredoxin-2C	redox	0.816351	162	17.2801	5.88428	5.56
Q69P84	Aldehyde dehydrogenase	carbohydrate metabolism	0.816227	509	54.4669	7.06396	4.91
Q7XMH1	OSJNBa0028I23.11 protein	kinase/phosphatase	0.815988	565	63.648	5.77002	2.83
Q6H5J0	Enoyl-[acyl-carrier-protein] reductase	lipid metabolism	0.815334	371	38.9962	9.01221	8.36
Q7X679	OJ991214_12.15 protein	redox	0.815302	167	18.1001	4.79248	12.57
Q6H547	RNA binding protein Rp120	expression reguration	0.812637	986	108.115	6.88818	17.65
Q6Z8D4	Os02g0700000 protein	unknown	0.812103	827	91.9301	7.7085	1.45
Q6ZFJ0	Arabinogalactan protein	cell wall	0.812089	274	28.3355	8.77783	13.14
Q10QR8	Os03g0186500 protein	unknown	0.811221	1308	141.202	6.66846	1.45
Q5QM90	RNA polymerase III subunit-like protein	nuclear protein	0.810571	359	41.155	6.11279	4.18
Q5ZBS7	Uncharacterized protein	unknown	0.809893	139	13.9249	6.56592	11.51
Q688Y9	Os05g0560100 protein	unknown	0.809812	569	63.3344	8.36768	2.28
Q6ZG77	Diaminopimelate decarboxylase	amino acid metabolism	0.809692	490	53.1812	6.84424	2.86
Q0DJE6	Lactoylglutathione lyase	Glyoxalase System	0.80955	189	21.3155	6.22705	13.76
Q8S5T3	Exocyst complex component Sec15	membrane traffic	0.808349	788	89.3021	6.16357	1.78
Q6AVQ4	Prohibitin	stress related	0.805693	283	31.3938	9.5249	5.3
Q0DZN5	Os02g0608600 protein	amino acid metabolism	0.804916	340	37.3997	5.50342	20
Q84QZ5	Uncharacterized protein	nuclear protein	0.804744	579	66.6219	7.91357	2.59
Q6K2E8	Acetolactate synthase 1	amino acid metabolism	0.80408	644	69.3489	6.96143	5.59
Q75LE3	Os03g0842900 protein	redox	0.803765	355	39.1161	6.66846	5.07
Q6H6P8	Branching enzyme-3 SBE3	starch	0.803585	825	92.6983	6.07471	39.39
C7J7W5	Os10g0492000 protein	unknown	0.798934	153	17.6153	9.39307	26.14
Q7XQU0	Serine/threonine-protein kinase	kinase/phosphatase	0.798877	827	93.6285	7.12256	1.81
Q8H920	AWPM-19-like family protein	stress related	0.797174	184	18.9298	9.37842	27.17
Q6ZDG3	Os08g0475400 protein	unknown	0.796917	327	35.2134	5.30029	6.73
Q84NX8	Ribosomal protein L19	ribosomal protein	0.79663	206	24.1064	11.312	2.43
P0C540	Actin-7	cell skeleton	0.795199	376	41.5878	5.38916	20.21
Q43009	Sucrose synthase 3	carbohydrate metabolism	0.792611	816	93.0526	6.60986	27.82
Q7XMI6	Eukaryotic translation initiation factor 3 subunit H	ribosomal protein	0.791693	347	39.1313	4.83057	2.88
Q5VRK4	Os06g0126100 protein	unknown	0.791604	923	97.4605	5.98584	1.52
Q69KN9	Uncharacterized protein	unknown	0.791574	189	20.9468	10.6089	3.17
Q7F9I1	Chaperone protein ClpC1	protein folding	0.79107	918	101.739	6.50732	6.21
Q6L5E7	Polygalacturonase	carbohydrate metabolism	0.789744	571	61.4418	7.53271	3.5
Q9SMB1	Spermidine synthase 1	amino acid metabolism	0.789675	323	35.1236	5.40186	4.33
Q6L598	Uncharacterized protein OJ1345_B12.16	unknown	0.787995	328	34.7525	9.77393	6.4
Q6ZKI0	Quinone-oxidoreductase QR2	redox	0.787208	203	21.5758	6.53662	7.39
Q9LIV9	Ca+2-ATPase	ATPase	0.786666	1055	114.38	5.80811	1.33
Q9SLX0	Importin subunit alpha-1b	nuclear protein	0.784332	534	58.5299	5.31299	1.31
Q60EW9	Os05g0370600 protein	hormone	0.784032	774	89.2885	9.12939	2.2
Q941S7	Os01g0848700 protein	membrane traffic	0.782796	216	23.9071	6.80029	6.94
Q9FWV2	Chloroplast inner envelope protein	protein translocation	0.781654	988	107.754	5.49072	17.71
Q7XWP9	OSJNBa0072D08.7 protein	carbohydrate metabolism	0.780812	714	77.5997	7.2251	1.96
Q2QV45	70 kDa HSP	HSP	0.779951	698	74.0413	5.24951	46.13
C7IY57	Os02g0526500 protein	protein translocation	0.777431	88	10.1986	9.74463	9.09
Q0IW26	Os10g0537600 protein	nucleotide metabolism	0.777386	985	110.601	6.55127	1.52
Q67W57	ATP synthase delta chain	ATP synthesis	0.776628	225	25.0496	9.37842	14.67
Q75GT3	Chaperone protein ClpB2	protein folding	0.775419	978	108.918	6.62451	5.73
Q93Y73	Aspartate-semialdehyde dehydrogenase family protein	amino acid metabolism	0.775391	375	40.1526	7.1958	5.6
Q5VMA1	Lipase	lipid metabolism	0.774452	340	36.3285	7.94287	2.65
Q0IRZ1	Os11g0583200 protein	unknown	0.774401	703	76.8026	7.6792	2.13
Q9LST6	Proteasome subunit beta type-2	ubiquitin proteasome	0.77431	212	23.4629	5.64307	22.17
Q9LWT6	Os06g0114000 protein Bplo	redox	0.773648	601	64.0459	5.66846	29.45
Q5VNW1	Transketolase 1	carbohydrate metabolism	0.773495	633	68.8364	5.65576	2.69
Q6Z6D6	Cytochrome P450 734A2	cytochrome	0.77347	557	61.9248	9.23193	4.49
Q0J4C6	Os08g0520900 protein	starch	0.77263	725	81.5661	5.68115	12.83
P52428	Proteasome subunit alpha type-1	ubiquitin proteasome	0.77248	270	29.6117	5.5415	4.44
Q75H81	Serpin-ZXA	protein metabolism	0.771661	396	42.1139	6.15088	14.14
Q69WS1	Os07g0194000 protein	membrane traffic	0.769364	220	24.7619	8.88037	5.45
Q7X834	OSJNBa0019G23.2 protein	carbohydrate metabolism	0.768612	954	106.405	6.25244	44.86
Q7X741	OSJNBa0076N16.3 protein	ubiquitin proteasome	0.768579	800	88.1522	6.32861	2.13
Q5Z9N6	Os06g0717100 protein	unknown	0.768486	419	44.1428	8.83643	5.25
Q10T20	Os03g0103800 protein	unknown	0.767802	369	41.5547	6.46826	4.88
Q5Z8U4	LeOPT1	channel/transporter	0.766475	421	45.0281	6.40479	3.56
Q2R0P4	Os11g0637700 protein	unknown	0.763459	467	49.0182	8.52881	9.42
Q0JD52	Os04g0431000 protein	unknown	0.762483	257	28.1342	4.25928	3.11
Q0JQ62	Os01g0179700 protein	membrane traffic	0.762196	203	22.5062	5.70654	22.66
Q0J0Q5	Os09g0502100 protein	unknown	0.761241	401	43.6779	4.76709	2.74
Q53L28	Acetolactate synthase small subunit	amino acid metabolism	0.759467	476	51.4602	8.96826	18.91
Q69Y21	Os06g0214300 protein	unknown	0.757522	322	34.0182	5.75732	4.35
Q6Z7G4	HGWP repeat containing protein-like	unknown	0.756715	219	23.0893	11.6343	10.5
Q651T8	Os06g0662000 protein	ATPase	0.755651	620	68.4257	5.33838	2.9
Q2QXY9	2-isopropylmalate synthase B	amino acid metabolism	0.754544	635	68.418	6.93213	31.02
Q7XMA0	Isocitrate dehydrogenase	TCA Cycle	0.7522	468	52.3309	8.1626	3.63
Q40680	Elongation factor 1-delta 1	protein metabolism	0.750294	229	24.8473	4.52588	16.59
Q5ZEK5	Verticillium wilt disease resistance protein-like	unknown	0.750245	971	104.75	5.80811	0.82
Q7F8S5	Peroxiredoxin-2E-2	redox	0.748587	225	23.1651	6.58057	8.89
Q8H3X1	Os07g0107500 protein	cell wall	0.746692	220	23.9724	8.55811	3.64
Q7XUK8	OSJNBa0067K08.21 protein	unknown	0.74577	399	42.8217	8.52881	3.01
Q6Z0Y8	Os02g0135900 protein	unknown	0.745636	306	34.5993	6.40479	10.46
Q42456	Aspartic proteinase oryzasin-1	protein metabolism	0.745017	509	54.0389	5.32568	7.07
Q6YPF2	Os08g0120500 protein	unknown	0.743108	716	78.5352	5.26221	0.84
Q8H3K6	Cell death associated protein	stress related	0.741122	348	36.1931	5.37646	5.17
Q5Z7I8	Aspartate aminotransferase	amino acid metabolism	0.739285	430	47.5367	7.53271	5.35
Q0DEC8	SS 1	starch	0.737835	641	70.9066	6.30322	14.98
Q655X8	Os06g0665500 protein	nucleotide metabolism	0.736326	491	52.6822	5.32568	3.46
Q53KV2	Retrotransposon protein	nuclear protein	0.735607	532	59.7636	8.76318	1.69
Q5Z9Y8	OsLEA33	LEA protein	0.734975	277	27.9046	4.36084	7.58
Q8S9P4	Glucanase	cell wall	0.732164	321	34.1721	5.5542	17.76
Q8H3R5	Indole-3-glycerol phosphate synthase	amino acid metabolism	0.731943	399	43.6188	5.8208	8.27
Q94D75	Uncharacterized protein	unknown	0.73028	547	57.8219	6.82959	3.29
Q2R0X0	Vacuolar protein sorting 26	channel/transporter	0.729956	304	35.3082	7.40088	4.61
Q8W423	26S proteasome regulatory particle non-ATPase subunit12	ubiquitin proteasome	0.72993	267	30.7526	5.07178	3.75
Q6F2U9	Lysine--tRNA ligase	amino acid metabolism	0.727678	602	68.3435	6.20166	2.16
Q6Z4W7	Phytocyanin-related protein	unknown	0.72713	193	19.2619	8.33838	9.84
Q2QP62	Tryptophanyl-tRNA synthetase	amino acid metabolism	0.72242	408	46.2445	5.89697	3.68
Q6ZFT5	Ribose-phosphate pyrophosphokinase 4	kinase/phosphatase	0.722235	325	36.1257	6.78564	4.92
Q9FU85	Uncharacterized protein	unknown	0.720417	165	17.915	7.84033	12.12
Q67WM2	Isoleucine-tRNA ligase	amino acid metabolism	0.718348	849	96.5939	6.82959	2.47
Q6YYB0	Uncharacterized protein Os08g0359500	protein folding	0.71774	213	22.7794	4.48779	5.16
Q6K4B3	Uncharacterized protein OJ1595_D08.1	unknown	0.712555	119	13.0939	11.2534	13.45
Q8RZT1	Os01g0316100 protein	redox	0.712272	414	42.9385	6.03662	2.42
Q7XSP5	OSJNBa0070M12.7 protein	unknown	0.71226	690	75.9318	7.7085	2.32
Q7X7L0	OSJNBa0001M07.6 protein	cell cycle	0.711085	588	64.0673	9.27588	3.06
Q0IS45	Os11g0565300 protein	kinase/phosphatase	0.710208	641	69.7647	8.35303	1.72
Q5ZD20	Uncharacterized protein	unknown	0.708176	555	60.3635	7.56201	3.24
Q2R3C8	Os11g0527000 protein	unknown	0.70413	226	25.191	5.07178	3.1
Q852Q1	Os08g0484600 protein	cell signaling	0.703855	509	58.4341	8.17725	2.95
Q6Z415	Os07g0558000 protein	unknown	0.701673	623	70.8001	9.96436	2.25
C7J1K7	Os04g0220500 protein	kinase/phosphatase	0.700757	1510	167.646	6.34131	1.19
Q10T56	Os03g0100900 protein	unknown	0.699909	245	26.4748	5.18604	8.16
Q5NB17	Uncharacterized protein	unknown	0.697877	123	13.2605	5.2749	11.38
Q02897	Glutelin type-B 2	storage protein	0.69738	495	56.0121	8.95361	48.08
C7IYW1	Os02g0599966 protein	unknown	0.694779	100	10.8322	5.21143	10
Q5NAW5	Uncharacterized protein	unknown	0.694713	698	77.2021	4.84326	1.72
Q8GVK7	13 kDa prolamin	storage protein	0.693884	151	17.005	8.71924	29.14
Q6Z4N5	r40c2 protein	unknown	0.689543	285	31.8787	7.34229	18.25
Q6Z6E7	Uncharacterized protein OJ1135_F06.25	unknown	0.689224	1040	115.666	6.65381	1.83
Q5SMY6	Uncharacterized protein	unknown	0.689079	106	11.977	8.98291	16.04
Q6K9T1	Oligopeptidase A-like	protein metabolism	0.689011	770	86.1641	6.07471	4.16
Q7F1K9	Os07g0495000 protein	nucleotide metabolism	0.688103	309	34.0846	6.45557	10.03
Q7XL87	OSJNBb0014D23.2 protein	ribosomal protein	0.687555	45	5.17764	8.52881	66.67
Q94HF1	Eukaryotic translation initiation factor 3 subunit K	ribosomal protein	0.686376	226	25.8154	5.16064	5.75
Q0DM51	DEAD-box ATP-dependent RNA helicase 3	nucleotide metabolism	0.681365	758	81.5656	6.52197	1.58
Q0JLF1	Os01g0604700 protein	unknown	0.679374	354	39.8904	9.77393	3.67
Q7XI16	Uncharacterized protein	unknown	0.678244	293	31.9289	6.01123	4.78
Q7XR92	AP2-EREBP transcription factor	expression reguration	0.674882	250	26.7167	5.24951	6.8
Q53JS7	Retrotransposon protein	nuclear protein	0.674469	938	108.489	6.27783	1.07
P53684	Calcium-dependent protein kinase isoform 11	kinase/phosphatase	0.672288	542	61.1139	5.78271	2.95
Q852L2	Cupin family protein	storage protein	0.671536	470	52.0942	7.25439	36.81
Q6Z9L6	Uncharacterized protein OJ1224_G08.11	unknown	0.669859	158	17.0463	5.07178	5.06
Q7XZF7	DNA gyrase subunit A GYRA	nucleotide metabolism	0.668387	939	103.103	7.1665	1.38
Q0DEV5	GBSS-1	starch	0.66734	609	66.4339	8.104	39.9
Q8H4B9	Os07g0516200 protein	amino acid metabolism	0.665313	180	18.8059	9.39307	26.11
Q6ETY0	Vacuolar protein sorting; Vps29p	membrane traffic	0.66393	188	20.8668	6.59521	7.45
Q67IW5	Uncharacterized protein	nuclear protein	0.660372	173	19.3208	6.52197	10.4
Q5VQJ9	Os01g0801000 protein	nucleotide metabolism	0.659656	499	55.7859	8.98291	1.2
Q0E4R7	Os02g0103700 protein	ribosomal protein	0.658313	192	21.6296	9.61279	68.23
Q6K2C5	Uncharacterized protein OSJNBa0011D16.12	unknown	0.655997	129	14.2341	8.92432	17.05
Q10DV7	Actin-1	cell skeleton	0.655196	377	41.7859	5.49072	32.89
Q5ZAM8	Os01g0767100 protein	protein metabolism	0.652722	517	57.3634	5.31299	6.19
Q8LIP2	Os07g0575600 protein	kinase/phosphatase	0.650761	697	75.6599	7.75244	2.3
Q5QM65	Non-green plastid inner envelope membrane protein	unknown	0.649037	328	35.5005	9.43701	8.23
Q5ZDT2	Uncharacterized protein	unknown	0.648749	565	59.6779	5.89697	1.24
Q5ZE55	Os01g0626900 protein	expression reguration	0.647943	245	26.7057	5.16064	4.49
Q10ST1	Os03g0111800 protein	unknown	0.644174	1331	147.69	6.53662	0.83
P49210	60S ribosomal protein L9	ribosomal protein	0.6419	190	21.3354	9.61279	67.37
Q6K4X2	Tyrosine-specific protein phosphatase-like	kinase/phosphatase	0.641803	402	47.0177	9.01221	2.49
Q84TB3	Actin-depolymerizing factor 4	cell skeleton	0.639096	139	15.936	6.03662	6.47
B9F6F9	Os03g0795400 protein	unknown	0.639025	728	81.867	6.771	2.75
Q6Z6U8	Uncharacterized protein OSJNBa0073A18.46	unknown	0.638673	305	34.3701	5.68115	5.9
Q6EUD7	Phosphoenolpyruvate carboxylase	TCA Cycle	0.636146	968	109.863	6.22705	2.69
Q5ZCZ4	Uncharacterized protein	unknown	0.6359	142	15.1785	8.66064	7.75
Q9LWJ2	Cystathionine beta-lyase	amino acid metabolism	0.631495	383	41.0803	7.13721	4.18
Q60DP3	Ornithine--oxo-acid aminotransferase	amino acid metabolism	0.62613	429	46.439	8.11865	3.73
Q65XH8	Os05g0106600 protein	unknown	0.62458	377	41.6689	5.40186	30.24
Q6Z493	Os07g0502200 protein	channel/transporter	0.623051	482	51.3386	7.97217	4.56
Q0DAU7	Os06g0625400 protein	protein translocation	0.622485	846	94.2185	5.37646	1.06
P14323	Glutelin type-B 1	storage protein	0.62201	499	56.5155	9.14404	55.71
C7J306	Os05g0313900 protein	unknown	0.61971	1070	119.114	7.54736	0.65
Q0INQ6	Serine hydroxymethyltransferase	amino acid metabolism	0.619439	462	50.7034	7.69385	5.41
Q10PD0	Purple acid phosphatase 1	kinase/phosphatase	0.614648	339	38.2603	7.59131	2.06
Q60EV4	Polyprotein	nucleotide metabolism	0.613116	1206	138.065	8.55811	0.5
Q5W6C5	Sserine carboxypeptidase II	protein metabolism	0.611744	483	53.7317	7.10791	18.01
Q6L5C9	Os05g0586400 protein	unknown	0.611004	780	87.5028	8.1626	2.82
Q7XSK7	Os04g0191000 protein	unknown	0.609991	1463	163.572	8.74854	0.75
Q67WN0	L-zip+NBS+LRR-like protein	cell signaling	0.603364	929	107.334	6.85889	1.29
P31924	Sucrose synthase 1	carbohydrate metabolism	0.602347	816	92.8491	6.37939	20.59
Q0J6A9	Os08g0342400 protein	amino acid metabolism	0.599876	763	82.7036	6.04932	2.62
Q9AY76	Actin-depolymerizing factor 2	cell skeleton	0.598991	145	16.7834	5.93506	27.59
Q6YZ35	Uncharacterized protein P0436B05.38	unknown	0.595873	101	10.7414	11.5903	5.94
Q6YYA1	Calmodulin-binding protein	unknown	0.594587	520	58.6135	6.16357	3.08
Q6ZK46	Os08g0127900 protein	storage protein	0.594312	531	58.0103	8.44092	10.92
Q0DGS8	Os05g0513900 protein	protein metabolism	0.594219	248	28.2019	5.77002	14.92
Q60EX8	Uncharacterized protein	ribosomal protein	0.592431	395	43.9141	9.0708	3.54
Q6Z397	Stripe rust resistance protein Yr10	unknown	0.589702	949	108.095	7.97217	1.9
Q5JND1	Ulp1 protease-like	protein metabolism	0.589161	528	61.3175	7.78174	4.36
Q7XLZ7	OSJNBa0086O06.12 protein	unknown	0.588347	122	12.5563	9.5249	7.38
Q5Z9J2	NBS-LRR disease resistance protein	cell signaling	0.57914	831	94.3254	6.31592	2.65
Q2QNH6	Calmodulin-binding protein MPCBP	unknown	0.578783	726	79.3846	6.354	4.96
Q6H534	Uncharacterized protein	unknown	0.578479	94	10.264	9.62744	8.51
Q6ZIX4	13 kDa prolamin	storage protein	0.577913	156	17.6381	8.36768	12.18
Q5VS68	Os06g0105900 protein	unknown	0.577685	1018	110.698	6.04932	2.65
Q6AV21	B3 domain-containing protein	expression reguration	0.574013	536	60.6644	8.82178	2.05
Q7XAL3	Os07g0410100 protein	Glycolysis	0.573751	541	58.7352	8.41162	2.22
Q7XUQ5	OSJNBb0011N17.7 protein	carbohydrate metabolism	0.566977	555	59.9848	7.51807	3.06
C7J5T2	Os08g0148500 protein	unknown	0.565345	318	34.7931	5.09717	4.09
Q8W3J0	Os03g0278000 protein	carbohydrate metabolism	0.562348	350	39.2842	7.60596	4
Q53PA1	Serine carboxypeptidase	protein metabolism	0.561269	477	52.7195	6.02393	5.03
Q0DIF3	Os05g0393700 protein	starch	0.558058	262	28.8031	5.19873	4.96
P17048	13 kDa prolamin C	storage protein	0.557932	156	17.794	8.36768	12.18
Q6Z8V1	Uncharacterized protein P0605H02.46	unknown	0.554426	484	53.462	8.86572	2.69
Q0INW2	Os12g0285100 protein	unknown	0.553936	868	97.4595	6.41748	1.15
Q6AUA8	Uncharacterized protein P0017D10.13	unknown	0.550562	950	111.72	7.92822	0.74
Q6L5I0	GTPase	cell signaling	0.547056	197	22.1791	6.66846	5.08
Q9ZQT3	NB-ARC domain containing protein RPR1	cell signaling	0.545197	901	103.287	7.03467	0.67
Q84QY1	Uncharacterized protein	nuclear protein	0.53846	419	48.062	8.83643	3.1
Q75HJ0	DEAD-box ATP-dependent RNA helicase 37	unknown	0.534242	637	67.6237	7.88428	4.55
Q2QW73	NB-ARC domain containing protein	cell signaling	0.530108	651	74.3602	6.82959	2.15
Q0JDM3	Os04g0393900 protein	kinase/phosphatase	0.526914	454	49.7807	9.74463	4.63
Q69J39	Uncharacterized protein	unknown	0.522495	57	6.058	8.98291	28.07
Q6ETX1	Os02g0266300 protein	unknown	0.505837	485	53.8325	7.50342	3.09
Q6Z7R6	Uncharacterized protein P0516G10.33	nucleotide metabolism	0.505708	181	19.9004	5.32568	9.39
Q84TZ6	Uncharacterized protein	unknown	0.502361	694	76.9142	5.18604	1.15
Q9FWV6	Aquaporin TIP3-1	channel/transporter	0.501096	264	27.4965	8.49951	3.79
Q60DS3	Polyprotein	nucleotide metabolism	0.500849	946	109.136	7.2251	2.22
Q0JI77	Os01g0819100 protein	kinase/phosphatase	0.496858	186	20.8487	6.55127	10.22
Q7XU27	E3 ubiquitin-protein ligase BRE1-like 1	ubiquitin proteasome	0.485935	884	100.31	7.82568	0.9
Q6Z744	Dihydroorotate dehydrogenase	nucleotide metabolism	0.481744	414	45.2799	6.72705	2.9
Q69XG0	Os06g0611100 protein	unknown	0.460044	139	14.7492	9.20264	20.14
Q6EN61	Antigen receptor-like protein	unknown	0.451705	196	20.8269	10.3599	9.18
Q5SML5	Os06g0183100 protein	expression reguration	0.444326	696	75.9022	6.45557	2.59
Q7G6G9	Retroelement	nucleotide metabolism	0.44347	781	87.8218	7.09326	1.41
Q53LX4	Retrotransposon protein	nuclear protein	0.438003	1324	149.821	8.88037	0.98
Q53P51	Os11g0187000 protein	unknown	0.43128	892	96.3297	7.35693	0.67
C7IYS1	Os02g0489800 protein	cell skeleton	0.417237	1055	117.251	5.49072	0.95
Q6K2U6	ATPase-like protein	ATPase	0.398826	91	10.2528	4.58936	19.78
Q69P94	Os09g0439200 protein	hormone	0.374159	232	24.0383	8.74854	5.17
C7J5S0	Os08g0255632 protein	unknown	0.370302	95	10.0444	5.38916	9.47
Q94LB8	Uncharacterized protein	unknown	0.366323	346	35.7244	11.6782	5.78
Q84ZL0	Formin-like protein 5	kinase/phosphatase	0.351556	1627	176.243	7.00537	0.68
