# Supplementary material for: Essential roles of autophagy in metabolic regulation in endosperm development during rice seed maturation
Source: Sci Rep. 2019 Dec 6;9:18544. doi: 10.1038/s41598-019-54361-1 (PMC6898296; doi:10.1038/s41598-019-54361-1)
Supplement: Supplementary file 4 — Table S3 [file 41598_2019_54361_MOESM4_ESM.xlsx]

## Sheet: GO biological process
Table S3. A list of GO enrichment analyses between WT and the Osatg7-1 mutant.
"Genome" indicates the number of genes across the entire rice genome.
Note that only GO terms with a FDR < 0.05 are shown.
GO biological process complete	Fold Enrichment	Genome	Input	Expected	+/-	raw P value <0.05	FDR P<0.05
UTP biosynthetic process	300	5	3	0.01	+	3.76e-07	4.65e-05
UTP metabolic process	300	5	3	0.01	+	3.76e-07	4.81e-05
pyrimidine ribonucleoside triphosphate metabolic process	100	15	3	0.03	+	5.41e-06	0.000345
ribonucleoside triphosphate metabolic process	20.28	180	7	0.35	+	7.85e-08	1.67e-05
nucleoside triphosphate metabolic process	19.62	186	7	0.36	+	9.74e-08	1.96e-05
nucleoside phosphate metabolic process	12.45	335	8	0.64	+	3.35e-07	4.43e-05
organophosphate metabolic process	8.58	547	9	1.05	+	1.26e-06	0.000109
phosphorus metabolic process	3.06	2557	15	4.9	+	0.000102	0.00419
cellular metabolic process	2.59	9060	45	17.38	+	3.92e-11	2.5e-08
cellular process	2.44	11109	52	21.31	+	2.22e-12	2.83e-09
metabolic process	2.35	11738	53	22.51	+	4.66e-12	4.46e-09
organic substance metabolic process	2.41	9528	44	18.27	+	9.09e-10	3.87e-07
phosphate-containing compound metabolic process	3.09	2534	15	4.86	+	9.2e-05	0.00383
nucleobase-containing small molecule metabolic process	11.34	414	9	0.79	+	1.29e-07	2.47e-05
cellular nitrogen compound metabolic process	2.76	4149	22	7.96	+	8.61e-06	0.000465
nitrogen compound metabolic process	2.36	7958	36	15.26	+	2.03e-07	3.38e-05
primary metabolic process	2.42	9044	42	17.34	+	2.59e-09	9.94e-07
small molecule metabolic process	6.87	1291	17	2.48	+	4.13e-10	2.26e-07
pyrimidine nucleoside triphosphate metabolic process	92.02	17	3	0.03	+	7.54e-06	0.000425
pyrimidine ribonucleoside metabolic process	50.46	31	3	0.06	+	3.88e-05	0.00181
pyrimidine nucleoside metabolic process	48.88	32	3	0.06	+	4.24e-05	0.00196
nucleoside metabolic process	18.85	83	3	0.16	+	0.000618	0.0191
organonitrogen compound metabolic process	3.42	5185	34	9.94	+	2.96e-11	2.26e-08
glycosyl compound metabolic process	12.72	123	3	0.24	+	0.00186	0.0502
carbohydrate derivative metabolic process	6.31	661	8	1.27	+	4.42e-05	0.00202
pyrimidine-containing compound metabolic process	26.07	60	3	0.12	+	0.000247	0.00869
ribonucleoside metabolic process	25.64	61	3	0.12	+	0.000259	0.00903
pyrimidine ribonucleotide metabolic process	55.87	28	3	0.05	+	2.93e-05	0.0014
ribonucleotide metabolic process	14.37	254	7	0.49	+	7.47e-07	7.73e-05
nucleotide metabolic process	12.6	331	8	0.63	+	3.07e-07	4.2e-05
ribose phosphate metabolic process	13.32	274	7	0.53	+	1.22e-06	0.000109
pyrimidine nucleotide metabolic process	34.76	45	3	0.09	+	0.00011	0.00426
pyrimidine ribonucleoside biosynthetic process	55.87	28	3	0.05	+	2.93e-05	0.00144
pyrimidine nucleoside biosynthetic process	55.87	28	3	0.05	+	2.93e-05	0.00146
nucleoside biosynthetic process	34.76	45	3	0.09	+	0.00011	0.00444
nucleobase-containing small molecule biosynthetic process	20.37	128	5	0.25	+	6.05e-06	0.000374
small molecule biosynthetic process	6.31	578	7	1.11	+	0.000135	0.00512
biosynthetic process	2.77	3761	20	7.21	+	2.36e-05	0.0012
organic substance biosynthetic process	3	3476	20	6.67	+	7.48e-06	0.000428
cellular biosynthetic process	3.08	3387	20	6.5	+	5.09e-06	0.000348
cellular nitrogen compound biosynthetic process	3.66	2422	17	4.64	+	3.19e-06	0.000226
organonitrogen compound biosynthetic process	6.61	1342	17	2.57	+	7.36e-10	3.52e-07
glycosyl compound biosynthetic process	34.76	45	3	0.09	+	0.00011	0.00434
carbohydrate derivative biosynthetic process	7.67	408	6	0.78	+	0.000149	0.00548
pyrimidine-containing compound biosynthetic process	28.44	55	3	0.11	+	0.000194	0.00699
ribonucleoside biosynthetic process	34.76	45	3	0.09	+	0.00011	0.00439
pyrimidine ribonucleoside triphosphate biosynthetic process	100	15	3	0.03	+	5.41e-06	0.000351
pyrimidine nucleoside triphosphate biosynthetic process	97.77	16	3	0.03	+	6.41e-06	0.000378
nucleoside triphosphate biosynthetic process	22.19	141	6	0.27	+	4.19e-07	4.72e-05
nucleoside phosphate biosynthetic process	13.6	230	6	0.44	+	6.51e-06	0.000378
organophosphate biosynthetic process	10.37	352	7	0.68	+	6.12e-06	0.000372
ribonucleoside triphosphate biosynthetic process	22.35	140	6	0.27	+	4.02e-07	4.82e-05
pyrimidine ribonucleotide biosynthetic process	55.87	28	3	0.05	+	2.93e-05	0.00142
ribonucleotide biosynthetic process	16.55	189	6	0.36	+	2.18e-06	0.00017
nucleotide biosynthetic process	13.66	229	6	0.44	+	6.36e-06	0.000381
ribose phosphate biosynthetic process	16.55	189	6	0.36	+	2.18e-06	0.000167
pyrimidine nucleotide biosynthetic process	34.76	45	3	0.09	+	0.00011	0.0043
glyoxylate cycle	200	4	2	0.01	+	5.4e-05	0.00235
glyoxylate metabolic process	200	4	2	0.01	+	5.4e-05	0.00233
monocarboxylic acid metabolic process	13.81	302	8	0.58	+	1.56e-07	2.84e-05
carboxylic acid metabolic process	7.71	744	11	1.43	+	2.18e-07	3.47e-05
oxoacid metabolic process	7.53	762	11	1.46	+	2.75e-07	3.9e-05
organic acid metabolic process	8.19	764	12	1.47	+	3.06e-08	9.01e-06
cellular carbohydrate metabolic process	7.69	339	5	0.65	+	0.000535	0.0172
GTP biosynthetic process	300	7	3	0.01	+	8.04e-07	8.11e-05
guanosine-containing compound biosynthetic process	150	9	3	0.02	+	1.47e-06	0.000125
purine ribonucleoside biosynthetic process	92.02	17	3	0.03	+	7.54e-06	0.000412
purine ribonucleoside metabolic process	52.14	30	3	0.06	+	3.54e-05	0.00168
purine nucleoside metabolic process	46.01	34	3	0.07	+	5.02e-05	0.00223
purine-containing compound metabolic process	17.98	261	9	0.5	+	2.73e-09	9.52e-07
purine nucleoside biosynthetic process	92.02	17	3	0.03	+	7.54e-06	0.000418
purine-containing compound biosynthetic process	17.38	180	6	0.35	+	1.66e-06	0.000135
guanosine-containing compound metabolic process	78.21	20	3	0.04	+	1.17e-05	0.000612
GTP metabolic process	150	8	3	0.02	+	1.1e-06	0.000101
purine ribonucleotide metabolic process	15.8	231	7	0.44	+	4.02e-07	4.67e-05
purine nucleotide metabolic process	17.83	234	8	0.45	+	2.32e-08	7.42e-06
purine ribonucleoside triphosphate metabolic process	21.47	170	7	0.33	+	5.39e-08	1.21e-05
purine nucleoside triphosphate metabolic process	21.47	170	7	0.33	+	5.39e-08	1.29e-05
purine ribonucleoside triphosphate biosynthetic process	24.07	130	6	0.25	+	2.65e-07	3.9e-05
purine nucleoside triphosphate biosynthetic process	24.07	130	6	0.25	+	2.65e-07	4.06e-05
purine ribonucleotide biosynthetic process	18.85	166	6	0.32	+	1.05e-06	0.000101
purine nucleotide biosynthetic process	18.73	167	6	0.32	+	1.09e-06	0.000102
response to hydrogen peroxide	200	7	2	0.01	+	0.000129	0.00495
response to chemical	4.2	870	7	1.67	+	0.00149	0.0413
response to stimulus	3.59	2616	18	5.02	+	2.05e-06	0.000164
response to stress	3.99	1308	10	2.51	+	0.000213	0.00764
response to drug	14.35	109	3	0.21	+	0.00133	0.0374
response to antibiotic	65.18	16	2	0.03	+	0.000543	0.0173
CTP biosynthetic process	100	15	3	0.03	+	5.41e-06	0.000357
CTP metabolic process	100	15	3	0.03	+	5.41e-06	0.000364
viral process	94.8	11	2	0.02	+	0.000279	0.00962
symbiont process	86.9	12	2	0.02	+	0.000325	0.011
monocarboxylic acid catabolic process	47.4	22	2	0.04	+	0.000972	0.0287
cellular catabolic process	4.3	1334	11	2.56	+	5.19e-05	0.00228
catabolic process	3.97	1576	12	3.02	+	4.94e-05	0.00223
small molecule catabolic process	15.34	102	3	0.2	+	0.0011	0.0317
organic substance catabolic process	3.97	1314	10	2.52	+	0.000221	0.00785
response to heat	44.69	35	3	0.07	+	5.44e-05	0.00232
response to temperature stimulus	19.08	82	3	0.16	+	0.000597	0.0186
dicarboxylic acid biosynthetic process	38.62	27	2	0.05	+	0.00142	0.0398
dicarboxylic acid metabolic process	21.43	73	3	0.14	+	0.00043	0.0143
nucleoside diphosphate phosphorylation	31.79	82	5	0.16	+	7.45e-07	7.93e-05
nucleotide phosphorylation	31.92	98	6	0.19	+	5.37e-08	1.37e-05
phosphorylation	3.03	1894	11	3.63	+	0.00102	0.0295
nucleoside diphosphate metabolic process	30.67	85	5	0.16	+	8.82e-07	8.66e-05
tricarboxylic acid cycle	31.29	50	3	0.1	+	0.000148	0.0055
citrate metabolic process	31.29	50	3	0.1	+	0.000148	0.00556
tricarboxylic acid metabolic process	28.97	54	3	0.1	+	0.000184	0.00671
antibiotic metabolic process	16.47	190	6	0.36	+	2.24e-06	0.000168
drug metabolic process	9.34	614	11	1.18	+	3.27e-08	8.96e-06
aerobic respiration	22.35	70	3	0.13	+	0.000382	0.0128
cellular respiration	15.34	102	3	0.2	+	0.0011	0.0315
energy derivation by oxidation of organic compounds	12.82	122	3	0.23	+	0.00182	0.0494
generation of precursor metabolites and energy	8.24	443	7	0.85	+	2.62e-05	0.00132
oxidation-reduction process	4.11	1903	15	3.65	+	3.34e-06	0.000232
ribosomal large subunit biogenesis	16.47	95	3	0.18	+	0.000903	0.0272
ribonucleoprotein complex biogenesis	6.01	434	5	0.83	+	0.00158	0.0436
cellular component organization or biogenesis	3.89	1875	14	3.6	+	1.35e-05	0.000699
ribosome biogenesis	7.58	344	5	0.66	+	0.000571	0.0181
ribosome assembly	16.29	96	3	0.18	+	0.00093	0.0278
protein-containing complex subunit organization	5.78	451	5	0.86	+	0.00187	0.0497
cellular component organization	3.92	1598	12	3.06	+	5.64e-05	0.00237
organelle organization	6.25	917	11	1.76	+	1.63e-06	0.000136
pyruvate metabolic process	15.96	98	3	0.19	+	0.000985	0.0288
ATP biosynthetic process	12.72	123	3	0.24	+	0.00186	0.0498
ATP metabolic process	12.87	162	4	0.31	+	0.000301	0.0103
purine ribonucleoside monophosphate metabolic process	11.27	185	4	0.35	+	0.000492	0.0162
purine nucleoside monophosphate metabolic process	11.27	185	4	0.35	+	0.000492	0.0161
nucleoside monophosphate metabolic process	9.93	210	4	0.4	+	0.000783	0.0238
ribonucleoside monophosphate metabolic process	10.22	204	4	0.39	+	0.000704	0.0216
carbohydrate catabolic process	11.09	235	5	0.45	+	0.000102	0.00416
chromatin organization	8.88	235	4	0.45	+	0.00118	0.0334
drug catabolic process	8.12	257	4	0.49	+	0.00163	0.0445
translation	7.95	590	9	1.13	+	2.31e-06	0.00017
cellular protein metabolic process	2.43	3644	17	6.99	+	0.000507	0.0165
cellular macromolecule metabolic process	2.03	5660	22	10.85	+	0.000948	0.0282
macromolecule metabolic process	1.93	7296	27	13.99	+	0.000583	0.0183
protein metabolic process	2.73	4203	22	8.06	+	1.06e-05	0.000562
peptide biosynthetic process	7.78	603	9	1.16	+	2.75e-06	0.000199
peptide metabolic process	7.96	721	11	1.38	+	1.6e-07	2.79e-05
cellular amide metabolic process	7.11	807	11	1.55	+	4.8e-07	5.25e-05
amide biosynthetic process	7.11	660	9	1.27	+	5.63e-06	0.000354
Unclassified	0.33	28077	18	53.85	-	3.15e-15	1.21e-11

## Sheet: GO molecular function
Table S3. A list of GO enrichment analyses between WT and the Osatg7-1 mutant.
"Genome" indicates the number of genes across the entire rice genome.
Note that only GO terms with a FDR < 0.05 are shown.
GO molecular function complete	Fold Enrichment	Genome	Input	Expected	+/-	raw P value <0.05	FDR P<0.05
nucleoside diphosphate kinase activity	300	5	3	0.01	+	3.76e-07	0.000137
phosphotransferase activity, phosphate group as acceptor	69.52	30	4	0.06	+	5.55e-07	0.000173
catalytic activity	2.25	10658	46	20.44	+	4.42e-09	3.22e-06
nucleobase-containing compound kinase activity	49.66	42	4	0.08	+	1.92e-06	0.000523
catalase activity	200	4	2	0.01	+	5.4e-05	0.00655
oxidoreductase activity	3.76	1802	13	3.46	+	4.04e-05	0.00519
metalloaminopeptidase activity	65.18	16	2	0.03	+	0.000543	0.0494
structural constituent of ribosome	10	365	7	0.7	+	7.71e-06	0.0014
structural molecule activity	8.04	454	7	0.87	+	3.05e-05	0.00444
purine ribonucleoside triphosphate binding	2.81	2781	15	5.33	+	0.000253	0.0291
anion binding	2.85	3656	20	7.01	+	1.57e-05	0.00244
ion binding	2.64	6317	32	12.11	+	8.58e-08	4.68e-05
binding	2.08	11021	44	21.14	+	1.07e-07	4.68e-05
nucleoside phosphate binding	3.13	3501	21	6.71	+	2.17e-06	0.000474
heterocyclic compound binding	1.91	7923	29	15.19	+	0.000315	0.0344
organic cyclic compound binding	1.91	7924	29	15.2	+	0.000315	0.0328
purine ribonucleotide binding	2.62	3185	16	6.11	+	0.00034	0.0337
ribonucleotide binding	2.91	3226	18	6.19	+	3.53e-05	0.00482
nucleotide binding	3.13	3501	21	6.71	+	2.17e-06	0.000527
small molecule binding	2.97	3688	21	7.07	+	4.91e-06	0.000974
carbohydrate derivative binding	3.02	3283	19	6.3	+	1.23e-05	0.00206
purine nucleotide binding	2.62	3189	16	6.12	+	0.000345	0.0327
Unclassified	0.29	26753	15	51.31	-	1.16e-15	2.53e-12

## Sheet: GO cellular component
Table S3. A list of GO enrichment analyses between WT and the Osatg7-1 mutant.
"Genome" indicates the number of genes across the entire rice genome.
Note that only GO terms with a FDR < 0.05 are shown.
GO cellular component complete	Fold Enrichment	Genome	Input	Expected	+/-	raw P value <0.05	FDR P<0.05
glyoxysome	400	5	4	0.01	+	1.56e-09	9.56e-08
peroxisome	47.4	77	7	0.15	+	2.94e-10	1.94e-08
microbody	47.4	77	7	0.15	+	2.94e-10	2.1e-08
cytoplasmic part	2.67	9777	50	18.75	+	2.92e-13	3.12e-11
intracellular part	2.32	14144	63	27.13	+	1.92e-15	3.29e-13
intracellular	2.4	14349	66	27.52	+	1.48e-17	1.27e-14
cell part	2.3	15401	68	29.54	+	1.69e-17	7.25e-15
cell	2.3	15445	68	29.62	+	2.01e-17	5.72e-15
cytoplasm	2.69	11029	57	21.15	+	3.59e-16	7.69e-14
intracellular membrane-bounded organelle	2.38	9626	44	18.46	+	2.11e-09	1.21e-07
intracellular organelle	2.39	12850	59	24.64	+	1.67e-14	2.39e-12
organelle	2.39	12858	59	24.66	+	1.72e-14	2.11e-12
membrane-bounded organelle	2.23	12399	53	23.78	+	6.83e-11	5.32e-09
cytosolic large ribosomal subunit	13.6	115	3	0.22	+	0.00154	0.0367
cytosolic part	8.84	236	4	0.45	+	0.0012	0.031
cytosol	8.38	622	10	1.19	+	3.81e-07	1.92e-05
large ribosomal subunit	14.29	146	4	0.28	+	0.000205	0.00701
ribosomal subunit	12.22	256	6	0.49	+	1.18e-05	0.000531
ribonucleoprotein complex	5.94	702	8	1.35	+	6.69e-05	0.00287
intracellular organelle part	2.61	2600	13	4.99	+	0.00136	0.0334
organelle part	2.8	2607	14	5	+	0.000436	0.0138
ribosome	10.27	406	8	0.78	+	1.37e-06	6.53e-05
intracellular non-membrane-bounded organelle	4.51	1156	10	2.22	+	7.89e-05	0.00322
non-membrane-bounded organelle	4.51	1156	10	2.22	+	7.89e-05	0.00307
cytosolic ribosome	10.75	194	4	0.37	+	0.000586	0.0179
mitochondrial inner membrane	10.7	195	4	0.37	+	0.000597	0.0176
mitochondrial membrane	9.11	229	4	0.44	+	0.00107	0.0287
organelle membrane	4.75	768	7	1.47	+	0.000729	0.0201
mitochondrial envelope	8.65	241	4	0.46	+	0.00129	0.0325
mitochondrion	4.25	2452	20	4.7	+	3.22e-08	1.72e-06
organelle envelope	7.5	417	6	0.8	+	0.000167	0.00596
envelope	7.5	417	6	0.8	+	0.000167	0.00622
organelle inner membrane	10.22	204	4	0.39	+	0.000704	0.0201
ribonucleoprotein complex	9.12	286	5	0.55	+	0.00025	0.00822
Unclassified	0.32	24500	15	46.99	-	1.22e-12	1.16e-10
